# Supplementary material for: Integrated transcriptomic and metabolomic analyses elucidate the regulatory role of SlBEL11 in tomato fruit ripening
Source: Front Plant Sci. 2025 Sep 2;16:1666515. doi: 10.3389/fpls.2025.1666515 (PMC12436317; doi:10.3389/fpls.2025.1666515)
Supplement: Supplementary file 2 [file Table1.xlsx]

## Sheet: Table S1
Table S1 All primers used in this study
Gene ID	Forward primer（5’-3’）	Reverse primer（5’-3’）
Solyc09g082990	GGCAAGAACCTTCCGATCCA	TAAGTGGACACATCGGCACC
Solyc01g008830	TTGGTGTCCAGATGGTGTGG	TGTCCCTGCCTTGTCAACTT
Solyc02g091830	CCTCCAGGGAAACAGCCATT	GACTGCAGCCACACTCTCTT
Solyc10g083720	GCTAGATACCGTGGGTGCTG	TACAGCCTTGGCTAATCCGC
Solyc03g121070	TCCAAAGTGGCATGGTCCTG	CTGTCAACGGCAGATGGGAT
Solyc01g010390	GCAATGGTGATGTAGCCGTG	GGGAAAATTCTGGCCCAAGC
Solyc02g063000	TCCCTTGAGGAGAACCGTTG	GGGCTCCACCACTTCCAAAT
Solyc09g008240	ATCCGGACGTGTCATCATCG	ATGAACTTGTGGGCGTTTGC
Solyc04g076790	ATGGTACCTGGTGGCATTCG	TCGTTCCTTTGGTCTCAGCC
Solyc12g099930	ACGAACACGTTGTCTCCTGG	CAAGATTTGCACCTTGGCCC
Solyc05g053100	GTGCACGCACATCCAACATT	TGATTCACCAAGTGGCCGAT
Solyc08g007040	GGCTCTGAGAATGTGGGCTT	CCACTGACCCCTCATGCTTT
Solyc05g005700	TGGAAGATTGGCCCTGCTTT	AGCTGTGGCACCATAACCAG
Solyc12g008430	TCTCTCAAACCCGACTGCAC	TTGCCTGGCTAGGAATGTGG

## Sheet: Table S2
Table S2 Quality control metrics of sequencing data for different samples
Sample name	Raw reads	Clean reads	Clean bases	Error rate(%)	Q20(%)	Q30(%)	GC content(%)
WT_1	42756676	42648942	6.4G	0.03	97.6	93.01	42.46
WT_2	37586554	37490282	5.62G	0.03	97.67	93.14	42.33
WT_3	34094784	33991254	5.1G	0.03	97.69	93.27	41.58
SlBEL11-RNAi_1	37454070	37342758	5.6G	0.03	97.31	92.25	42.57
SlBEL11-RNAi_2	39115254	39018912	5.85G	0.03	97.59	93.02	42.13
SlBEL11-RNAi_3	35612008	35519234	5.33G	0.03	97.61	93.08	42.03

## Sheet: Table S3
Table S3 DEGs between WT and SlBEL11-RNAi fruits
Gene_id	readcount_WT	readcount_SlBEL11_RNAi	log2FoldChange	pval	padj	Gene name	Description
Solyc00g049520.2	76.4728	366.223	2.2597	0.0001845	0.011577	--	LOW QUALITY:NAC domain protein 13 (AHRD V3.3 --* AT1G32870.2)
Solyc00g136260.1	56.3626	857.578	3.9275	0.0010532	0.041819	--	RING/U-box superfamily protein (AHRD V3.3 *** A0A061FKT7_THECC)
Solyc00g147570.3	0	41.6933	Inf	7.1029e-06	0.00092585	--	villin 2 (AHRD V3.3 *-* AT2G41740.2)
Solyc00g201160.3	11.4621	62.0766	2.4372	0.00018487	0.011577	--	Serine/threonine-protein kinase (AHRD V3.3 *-* K4BUH3_SOLLC)
Solyc00g289230.2	17.3985	76.8385	2.1429	0.00032932	0.017527	--	Serine/threonine-protein kinase (AHRD V3.3 *** M1AFX4_SOLTU)
Solyc01g005080.3	231.364	1541.52	2.7361	2.3157e-10	1.1335e-07	--	microtubule-associated protein 65-7 (AHRD V3.3 *** AT1G14690.2)
Solyc01g006290.3	91.925	260.603	1.5033	0.0011796	0.045486	--	Peroxidase (AHRD V3.3 *** K4ASJ5_SOLLC)
Solyc01g006545.1	62.0307	9.92363	-2.644	5.3083e-05	0.0045695	--	Leucine-rich repeat receptor-like protein kinase family protein (AHRD V3.3 *-* AT3G24240.1)
Solyc01g007100.3	266.154	751.086	1.4967	0.00029719	0.016311	--	Digalactosyldiacylglycerol synthase 1 (AHRD V3.3 *** W8SVK3_TOBAC)
Solyc01g008550.3	110.216	493.039	2.1614	9.8317e-07	0.00017087	--	phenylacetaldehyde reductase 2
Solyc01g008710.3	60028.8	17433.8	-1.7838	2.8936e-05	0.0029283	--	mannan endo-1,4-beta-mannosidase
Solyc01g008830.2	79.662	15.1635	-2.3933	5.8349e-05	0.0048761	--	Ascorbate oxidase (AHRD V3.3 *** X5JRX8_NICBE)
Solyc01g009300.3	156.381	469.558	1.5862	0.00025626	0.014739	--	Kinase (AHRD V3.3 *** D7LMI5_ARALL)
Solyc01g009780.3	1327.27	501.821	-1.4032	0.00063047	0.029023	--	LITAF-domain-containing protein (AHRD V3.3 *** A0A0K9NQ82_ZOSMR)
Solyc01g010060.2	409.347	113.445	-1.8513	2.8065e-05	0.0028522	--	LOW QUALITY:ARM repeat superfamily protein (AHRD V3.3 --* AT5G65920.2)
Solyc01g010390.3	66.843	310.009	2.2135	2.3532e-06	0.00036413	--	Beta-glucosidase, putative (AHRD V3.3 *** B9REF8_RICCO)
Solyc01g014530.2	56.2475	169.851	1.5944	0.00099012	0.040363	--	LOW QUALITY:Serine/threonine-protein kinase (AHRD V3.3 *-* K7N5H4_SOYBN)
Solyc01g015285.1	1.36223	83.2863	5.934	0.00092566	0.038581	--	Phytoene synthase 1, chloroplastic (AHRD V3.3 --* PSY1_SOLLC)
Solyc01g020325.1	0.978872	24.1894	4.6271	0.0012228	0.046373	--	Mutator-like transposase (AHRD V3.3 *-* Q9XIL4_ARATH)
Solyc01g056655.1	2.169	253.026	6.8661	2.6237e-24	1.5732e-20	--	Somatic embryogenesis receptor-like kinase-like protein (AHRD V3.3 --* C6FF61_SOYBN)
Solyc01g057747.1	0	17.2832	Inf	4.4583e-05	0.0040198	--	BED zinc finger,hAT family dimerization domain, putative (AHRD V3.3 *-* A0A061FD65_THECC)
Solyc01g058210.2	38.2927	130.066	1.7641	0.00055241	0.026132	--	HCO3- transporter family (AHRD V3.3 --* AT1G15460.4)
Solyc01g066430.3	2519.25	664.192	-1.9233	9.7496e-05	0.0070859	--	RING/U-box superfamily protein (AHRD V3.3 *** AT2G47560.1)
Solyc01g066640.2	6.11303	142.345	4.5414	1.3196e-06	0.00021677	--	LOW QUALITY:vitellogenin-like protein (AHRD V3.3 *** AT3G06868.1)
Solyc01g066700.3	139.585	11.4445	-3.6084	2.8853e-08	8.5434e-06	--	UDP-glucuronic acid decarboxylase 1 (AHRD V3.3 *** AT3G53520.1)
Solyc01g066710.3	55.0863	3.6962	-3.8976	0.00082824	0.035265	--	UDP-glucuronate decarboxylase protein 1 (AHRD V3.3 *-* N0A0E7_POPTO)
Solyc01g066720.3	9790.82	2363.67	-2.0504	0.00084054	0.035555	--	Hypoxia-responsive family protein (AHRD V3.3 *** G7I8Q8_MEDTR)
Solyc01g067090.3	1377.07	203.596	-2.7578	1.2907e-10	7.0353e-08	--	Arginine-glutamic acid dipeptide repeats protein (AHRD V3.3 *** A0A1D1ZEZ0_9ARAE)
Solyc01g073660.3	147.324	778.639	2.402	3.0281e-08	8.8568e-06	--	Major facilitator superfamily protein (AHRD V3.3 *** AT2G44280.4),Pfam:PF13347
Solyc01g073680.3	32.2722	213.213	2.7239	5.2746e-08	1.4056e-05	--	Lipid transfer protein (AHRD V3.3 *** A0A072TPI6_MEDTR)
Solyc01g079150.3	99.7196	512.11	2.3605	1.3323e-05	0.0015437	--	Boron transporter (AHRD V3.3 *** B6V758_VITVI)
Solyc01g079790.3	81.7958	368.813	2.1728	2.009e-06	0.000317	--	ADP-glucose pyrophosphorylase large subunit 3
Solyc01g080200.3	22.9178	106.322	2.2139	4.603e-05	0.0040998	--	Mediator of RNA polymerase II transcription subunit 33A (AHRD V3.3 *** MD33A_ARATH)
Solyc01g080280.3	106.338	1102.69	3.3743	3.562e-12	2.5127e-09	--	chloroplast glutamine synthetase
Solyc01g080410.3	11815.4	4007.19	-1.56	0.00054618	0.026084	--	Methionine sulfoxide reductase, putative (AHRD V3.3 *** B9RX37_RICCO)
Solyc01g080500.2	3871.44	1223.69	-1.6616	5.5775e-05	0.0047269	--	LOW QUALITY:Plant/F10N7-170 protein, putative (AHRD V3.3 *** G7IFN2_MEDTR)
Solyc01g086660.2	48.7802	5.72627	-3.0906	3.2821e-05	0.0031869	--	LOW QUALITY:agenet domain protein (DOMAIN OF UNKNOWN FUNCTION 724 2) (AHRD V3.3 --* AT1G11420.1)
Solyc01g086960.3	7362.2	2330.95	-1.6592	4.9673e-05	0.0043165	--	Zinc finger A20 and AN1 domain-containing stress-associated protein (AHRD V3.3 *** A0A0K9Q649_ZOSMR)
Solyc01g087020.2	1628.19	538.651	-1.5958	0.0001119	0.0079169	--	LOW QUALITY:Transmembrane protein, putative (AHRD V3.3 *** G7IZE0_MEDTR)
Solyc01g087200.3	9.40085	49.7789	2.4047	0.00043814	0.021938	--	Disease resistance protein (AHRD V3.3 *** A0A118JXS4_CYNCS)
Solyc01g087580.3	153.659	26.2627	-2.5486	1.4794e-06	0.00024138	--	LOW QUALITY:SNF2 domain-containing protein / helicase domain-containing protein / zinc finger protein-like protein (AHRD V3.3 --* AT1G50410.4)
Solyc01g087590.3	99.5981	8.1933	-3.6036	0.0010306	0.041129	--	Polyamine oxidase (AHRD V3.3 *** Q4H439_TOBAC)
Solyc01g088030.3	125.932	39.9599	-1.656	0.0012515	0.046755	--	Structure-specific endonuclease subunit SLX1-like protein (AHRD V3.3 *-* A0A072TLC3_MEDTR)
Solyc01g091420.2	13.5722	97.5426	2.8454	0.00072648	0.032266	--	LOB domain-containing protein, putative (AHRD V3.3 *** B9RDE1_RICCO)
Solyc01g094700.3	3.70061	26.7105	2.8516	0.0013517	0.049196	--	Glycerol-3-phosphate acyltransferase (AHRD V3.3 *** G7LBQ7_MEDTR)
Solyc01g094870.2	44.8213	4.93513	-3.183	2.4724e-05	0.0025729	--	PLAC8 family protein (AHRD V3.3 *** AT4G23470.1)
Solyc01g094920.3	4841.87	1978.15	-1.2914	0.0012019	0.045801	--	receptor-like kinase (AHRD V3.3 *** AT4G00300.1)
Solyc01g095150.3	7258.82	2322.23	-1.6442	4.6518e-05	0.0041018	--	late embryogenesis-like protein
Solyc01g095590.3	61.1793	198.815	1.7003	0.00082396	0.035265	--	Extra-large G-like protein (AHRD V3.3 *** G7L422_MEDTR)
Solyc01g095630.3	1246.34	200.068	-2.6391	0.00020502	0.01248	--	WRKY transcription factor 41
Solyc01g096190.3	13.2353	203.843	3.945	1.3166e-06	0.00021677	--	Ca2+-ATPase
Solyc01g097020.3	2297.64	886.04	-1.3747	0.00084029	0.035555	--	succinate dehydrogenase subunit (AHRD V3.3 --* AT2G46390.1)
Solyc01g097570.2	30.5962	210.313	2.7811	2.2673e-08	6.8835e-06	--	LOW QUALITY:kinase-like protein (AHRD V3.3 --* AT1G66940.4)
Solyc01g098490.3	213.313	757.209	1.8277	2.5157e-05	0.0026007	--	Sugar facilitator protein 1
Solyc01g098560.3	100.779	403.487	2.0013	5.8358e-06	0.00076904	--	Sugar facilitator protein 8
Solyc01g098910.3	1874.11	614.404	-1.6089	7.7317e-05	0.0059819	--	Peroxisomal carrier protein (AHRD V3.3 *** B6TAM1_MAIZE)
Solyc01g099150.3	189.13	11.6308	-4.0234	5.8907e-13	5.489e-10	--	Desiccation-related protein PCC13-62, putative, expressed (AHRD V3.3 *** Q10LK1_ORYSJ),Pfam:PF13668
Solyc01g099163.1	253.928	54.2297	-2.2273	0.0013758	0.049621	--	alpha/beta-Hydrolases superfamily protein (AHRD V3.3 --* AT1G15490.4)
Solyc01g099190.3	177691	48272.8	-1.8801	3.3601e-06	0.00048256	--	lipoxygenase B
Solyc01g099200.3	416.103	52.7271	-2.9803	1.0725e-08	3.7278e-06	--	Lipoxygenase (AHRD V3.3 *** A0A151SUB3_CAJCA)
Solyc01g099510.2	89.1396	24.3575	-1.8717	0.00065393	0.029874	--	Rhamnogalacturonate lyase family protein (AHRD V3.3 --* AT1G09880.4)
Solyc01g099520.3	1077.77	326.858	-1.7213	0.00054885	0.026084	--	Rapid alkalinization factor (AHRD V3.3 *** RALF_TOBAC)
Solyc01g099580.2	70.7975	13.0431	-2.4404	0.00033545	0.01776	--	Cysteine/Histidine-rich C1 domain family protein, putative (AHRD V3.3 *-* A0A061EYK7_THECC)
Solyc01g099590.3	5264.59	1573.8	-1.7421	2.3373e-05	0.0024914	--	glutathione-S-transferase
Solyc01g100370.3	7656.73	1045.99	-2.8719	4.7119e-09	1.8835e-06	--	Adenine nucleotide alpha hydrolases-like superfamily protein (AHRD V3.3 *** AT3G62550.1)
Solyc01g100760.2	9112.06	2285.11	-1.9955	1.0926e-06	0.00018686	--	plant/protein (Protein of unknown function, DUF538) (AHRD V3.3 *** AT1G56580.1)
Solyc01g100770.2	1334.07	157.626	-3.0813	1.986e-12	1.6425e-09	--	LOW QUALITY:plant/protein (Protein of unknown function, DUF538) (AHRD V3.3 *** AT1G56580.1)
Solyc01g102850.2	68.2861	191.934	1.4909	0.0011488	0.04479	--	Disease resistance protein (TIR-NBS-LRR class) family (AHRD V3.3 *** AT5G36930.2)
Solyc01g104620.3	474.069	139.403	-1.7658	6.7735e-05	0.0054515	--	Class II aaRS and biotin synthetases superfamily protein (AHRD V3.3 --* AT3G62120.3)
Solyc01g104710.3	3080.71	883.285	-1.8023	1.4441e-05	0.0016415	--	thionin-like protein (AHRD V3.3 -** AT1G25275.2)
Solyc01g104970.3	52.5943	168.197	1.6772	0.00064966	0.029736	--	Receptor-like kinase (AHRD V3.3 *** A0A0K9PIY0_ZOSMR)
Solyc01g106390.3	416.076	152.99	-1.4434	0.00073001	0.032363	--	Glutamyl-tRNA reductase (AHRD V3.3 *** K4B2K7_SOLLC)
Solyc01g106460.3	0	22.7836	Inf	2.3835e-06	0.00036645	--	bHLH transcription factor 007
Solyc01g108460.2	24.7107	416.609	4.0755	1.0643e-15	1.7017e-12	--	Carboxypeptidase (AHRD V3.3 *-* K4B361_SOLLC)
Solyc01g108560.3	38669.8	14849.8	-1.3808	0.00075384	0.033236	--	carboxylesterase 1
Solyc01g108630.3	14.5654	91.8213	2.6563	0.00018707	0.011623	--	nii1 nitrite reductase
Solyc01g109330.3	53.7522	378.864	2.8173	5.491e-06	0.00074404	--	cytochrome c biogenesis protein-like protein
Solyc01g109710.3	1128.91	407.439	-1.4703	0.0003867	0.01986	--	protein response to dessication 2
Solyc01g111970.3	316.118	2858.18	3.1766	3.1932e-08	9.2271e-06	--	L-ascorbate oxidase-like protein (AHRD V3.3 *** W9RW65_9ROSA)
Solyc02g005060.2	0.793422	39.3678	5.6328	0.00010193	0.0073634	--	Guanylate-binding family protein (AHRD V3.3 *-* AT5G46070.1)
Solyc02g005500.1	0	27.9208	Inf	2.0456e-07	4.4602e-05	--	LOW QUALITY:binding protein (AHRD V3.3 --* AT3G57060.3)
Solyc02g020940.3	383.344	1605.88	2.0667	7.8636e-07	0.0001418	--	Glyceraldehyde-3-phosphate dehydrogenase (AHRD V3.3 *** K4B4U4_SOLLC)
Solyc02g021170.1	0.326291	66.2068	7.6647	3.6001e-07	7.4436e-05	--	LOW QUALITY:cyclic nucleotide gated channel 9 (AHRD V3.3 --* AT4G30560.5)
Solyc02g024050.3	107.872	1008.19	3.2244	5.9504e-13	5.489e-10	--	Ferredoxin--NADP reductase (AHRD V3.3 *** K4B553_SOLLC)
Solyc02g030250.3	1132.37	53.1073	-4.4143	1.6911e-20	6.7601e-17	--	Coatomer epsilon subunit (AHRD V3.3 *** AT1G30630.1)
Solyc02g031920.3	48.8585	2.07329	-4.5586	1.3711e-05	0.0015784	--	Pathogen-related protein (AHRD V3.3 *** A0A151SPD2_CAJCA)
Solyc02g031940.2	230.662	0.619998	-8.5393	2.8968e-27	2.3159e-23	--	Pathogen-like protein (AHRD V3.3 *** A0A172WBY3_NICBE)
Solyc02g031950.3	14465	128.809	-6.8112	2.2122e-40	5.3058e-36	--	pathogenesis-related family protein (AHRD V3.3 *** AT1G78780.5)
Solyc02g031960.3	709.309	100.153	-2.8242	4.7291e-08	1.2889e-05	--	Pectate lyase (AHRD V3.3 *-* M1BHN6_SOLTU)
Solyc02g031970.1	1058.68	413.759	-1.3554	0.001235	0.046486	--	50S ribosomal protein L7/L12 (AHRD V3.3 *** A0A0B2SQD1_GLYSO)
Solyc02g031975.1	47.1675	10.0284	-2.2337	0.0011286	0.044152	--	Mannose-binding lectin superfamily protein (AHRD V3.3 --* AT1G52130.2)
Solyc02g031980.3	555.092	170.904	-1.6995	8.1328e-05	0.0061727	--	urease accessory protein D
Solyc02g031985.1	32.2155	3.64543	-3.1436	0.00022635	0.013471	--	Retrovirus-related Pol polyprotein from transposon TNT 1-94 (AHRD V3.3 *-* A0A151TG49_CAJCA)
Solyc02g032800.1	40.738	233.129	2.5167	1.7673e-07	3.9668e-05	--	LOW QUALITY:Senescence regulator (AHRD V3.3 *** A0A103XFA1_CYNCS)
Solyc02g032910.2	59.7894	546.263	3.1916	0.00024798	0.014436	--	Glycine rich protein (AHRD V3.3 *** Q43498_SOLLC)
Solyc02g055440.3	108.045	498.131	2.2049	1.5364e-05	0.0017381	--	E3 ubiquitin-protein ligase, putative (DUF177) (AHRD V3.3 *** AT3G19800.2)
Solyc02g062610.3	152.027	418.441	1.4607	0.001053	0.041819	--	alpha/beta-Hydrolases superfamily protein (AHRD V3.3 *** AT4G36530.2)
Solyc02g062690.3	4.93718	37.2039	2.9137	0.00028119	0.015628	--	bHLH transcription factor 012
Solyc02g062930.3	1011.93	395.218	-1.3564	0.0011237	0.044038	--	vacuolar iron transporter (VIT) family protein (AHRD V3.3 --* AT4G27860.4)
Solyc02g063000.3	0.709648	226.581	8.3187	0.00022512	0.013439	--	Glycosyltransferase (AHRD V3.3 *** K4B6I8_SOLLC)
Solyc02g063160.3	100.778	379.79	1.914	0.000126	0.0087342	--	alpha/beta-Hydrolases superfamily protein (AHRD V3.3 *** AT5G16120.4)
Solyc02g063255.1	0.326291	48.2736	7.2089	1.4039e-09	6.0129e-07	--	Enolase (AHRD V3.3 *-* A0A103XBT6_CYNCS)
Solyc02g065280.3	1206.06	243.013	-2.3112	0.001295	0.047784	--	Methyl esterase (AHRD V3.3 *** A0A072UEL6_MEDTR)
Solyc02g066920.3	16.13	76.6109	2.2478	0.0001984	0.012232	--	chlororespiratory reduction 7 (AHRD V3.3 *** AT5G39210.1)
Solyc02g066950.3	58.2876	232.824	1.998	2.9271e-05	0.0029498	--	Alpha-amylase, putative (AHRD V3.3 *** B9SJF1_RICCO)
Solyc02g067440.3	238.795	36.6114	-2.7054	0.0001718	0.01093	--	meloidogyne-induced giant cell protein DB114
Solyc02g067580.3	3750.09	824.537	-2.1853	0.00021448	0.012925	--	B12D (AHRD V3.3 *** D2XQY6_WOLAR)
Solyc02g067750.3	2375.77	958.664	-1.3093	0.0011175	0.043865	--	Carbonic anhydrase (AHRD V3.3 *** B1VK36_SOLLC)
Solyc02g067760.3	0.396711	15.9422	5.3286	0.00043951	0.021961	--	R2R3MYB transcription factor 21
Solyc02g068140.3	2.75299	26.1522	3.2479	0.00082929	0.035265	--	Major facilitator superfamily protein (AHRD V3.3 *** AT3G01930.2)
Solyc02g068300.3	22.3554	91.1558	2.0277	0.00035042	0.018431	--	clade XVI lectin receptor kinase
Solyc02g069800.1	5775.74	2263.15	-1.3517	0.0012998	0.047886	--	LOW QUALITY:Abhydrolase superfamily protein
Solyc02g070280.3	51.5982	257.513	2.3193	7.2028e-07	0.00013339	--	Cationic amino acid transporter, putative (AHRD V3.3 *** B9SKU5_RICCO)
Solyc02g070790.3	52.5114	289.479	2.4628	2.9111e-06	0.00043099	--	3-oxoacyl-[acyl-carrier-protein] synthase (AHRD V3.3 *** A0A0V0IG10_SOLCH)
Solyc02g070935.1	68.9565	962.96	3.8037	0.0013682	0.04953	--	Pectate lyase (AHRD V3.3 *-* A0A199VAW8_ANACO)
Solyc02g076820.3	3101.78	1153.92	-1.4266	0.00057505	0.027096	--	LIGHT-DEPENDENT SHORT HYPOCOTYLS-like protein (DUF640) (AHRD V3.3 *** AT2G42610.2)
Solyc02g077040.3	1014.98	2537.03	1.3217	0.0011303	0.044152	--	phytophthora-inhibited protease 1
Solyc02g077590.1	4.11067	58.5256	3.8316	1.9718e-07	4.3388e-05	--	Homeobox-leucine zipper protein family (AHRD V3.3 *-* AT1G69780.1)
Solyc02g077720.3	345.41	56.3446	-2.616	2.2063e-08	6.784e-06	--	Unknown protein (AHRD V3.3 )
Solyc02g079140.2	13.9298	66.4345	2.2538	0.00028969	0.015972	--	Heterogeneous nuclear ribonucleoprotein U-like protein 1 (AHRD V3.3 *-* A0A1D1ZDK4_9ARAE)
Solyc02g080620.3	4.93263	91.2286	4.2091	2.4278e-10	1.1462e-07	--	Arogenate dehydratase (AHRD V3.3 *** K4B9T3_SOLLC)
Solyc02g082190.3	117.904	328.234	1.4771	0.00096823	0.039832	--	CTP synthase (AHRD V3.3 *** M1B2B1_SOLTU)
Solyc02g082450.3	96.1074	308.911	1.6845	0.00017646	0.011138	--	Auxin efflux carrier family protein (AHRD V3.3 *** AT2G17500.4)
Solyc02g082760.3	554.836	1833.98	1.7248	2.6966e-05	0.0027639	--	ethylene-responsive catalase
Solyc02g083310.3	84.1569	300.943	1.8383	5.9847e-05	0.0049835	--	Wound-responsive family protein, putative (AHRD V3.3 *** A0A061DF47_THECC)
Solyc02g083345.1	8.67967	55.6314	2.6802	6.9882e-05	0.0055683	--	Phospholipase D (AHRD V3.3 *** K4BAK2_SOLLC)
Solyc02g083700.3	586.767	2503.58	2.0931	6.8818e-07	0.00012895	--	Alpha-mannosidase (AHRD V3.3 *** K4BAN8_SOLLC)
Solyc02g083740.2	77.2426	14.5817	-2.4052	6.0687e-05	0.005019	--	Oligopeptide transporter, putative (AHRD V3.3 *** B9SUI4_RICCO)
Solyc02g084390.3	4.36927	43.6824	3.3216	3.1501e-05	0.0030713	--	Kinesin-like protein (AHRD V3.3 *** A0A0V0IYV5_SOLCH)
Solyc02g084720.3	179.618	626.258	1.8018	3.0324e-05	0.0030053	--	beta-galactosidase 6
Solyc02g085910.3	569.487	121.77	-2.2255	4.4684e-07	8.9307e-05	--	LOB domain-containing protein (AHRD V3.3 *** A0A0K9PUI8_ZOSMR)
Solyc02g086915.1	21.134	94.48	2.1604	0.0001386	0.009417	--	Peptidyl-prolyl cis-trans isomerase CYP38 (AHRD V3.3 *** W9SGV3_9ROSA)
Solyc02g087400.1	127.368	514.538	2.0143	4.9473e-06	0.00068193	--	Ankyrin repeat-containing protein (AHRD V3.3 *** A0A103XGS2_CYNCS)
Solyc02g087410.3	11.9772	81.3434	2.7637	4.1602e-06	0.0005835	--	ABC transporter B family protein (AHRD V3.3 *** G7KJX5_MEDTR)
Solyc02g087540.2	2913.85	399.589	-2.8663	1.2938e-07	3.0421e-05	--	P-loop containing nucleoside triphosphate hydrolases superfamily protein (AHRD V3.3 *** AT3G28510.1)
Solyc02g087850.1	304.201	62.38	-2.2859	7.4823e-07	0.00013595	--	Glutaredoxin family protein, putative (AHRD V3.3 *** A0A061EEI9_THECC)
Solyc02g087950.3	462.534	159.552	-1.5355	0.00071843	0.032099	--	60S ribosomal protein L34, putative (AHRD V3.3 *** A0A061EMA0_THECC)
Solyc02g088560.3	559.985	1741.92	1.6372	7.9428e-05	0.0061254	--	Cyclic nucleotide-gated ion channel, putative (AHRD V3.3 *** B9T3S5_RICCO)
Solyc02g088740.1	104.324	23.2276	-2.1672	0.00075643	0.033288	--	LOW QUALITY:Transcription factor bHLH151, putative (AHRD V3.3 *** A0A061EF71_THECC)
Solyc02g089685.1	116.754	29.5794	-1.9808	0.00014837	0.0099399	--	Phytochrome (AHRD V3.3 --* A0A087HFM1_ARAAL)
Solyc02g089940.3	37.1247	142.214	1.9376	0.00012666	0.0087546	--	BIPINNATA (AHRD V3.3 *** B2Y2H0_SOLLC)
Solyc02g089990.1	142.418	48.2764	-1.5607	0.0013306	0.048716	--	HTH-type transcriptional regulator (AHRD V3.3 *** AT2G23690.1)
Solyc02g090970.1	60.2253	10.7559	-2.4852	0.00015105	0.010063	--	MAP kinase kinase kinase 21
Solyc02g091180.1	1127.97	108.197	-3.382	2.046e-05	0.0022104	--	LOW QUALITY:DUF4228 domain protein (AHRD V3.3 *** G7IAV0_MEDTR)
Solyc02g091520.3	455.335	170.967	-1.4132	0.0011525	0.044799	--	Calcium-dependent lipid-binding domain-containing protein (AHRD V3.3 *** F4K8L6_ARATH)
Solyc02g091690.3	208.6	57.0846	-1.8696	0.00077664	0.033991	--	bHLH transcription factor 081
Solyc02g091710.3	2.19754	29.3503	3.7394	8.4151e-05	0.0063304	--	Zinc finger (C3HC4-type RING finger) family protein (AHRD V3.3 *** AT5G49665.1)
Solyc02g091830.3	32.4568	3.62813	-3.1612	0.00024074	0.014055	--	Phosphotransferase (AHRD V3.3 *** K4BCY1_SOLLC)
Solyc02g093890.1	42.9606	297.592	2.7923	1.0564e-08	3.726e-06	--	Emb|CAB62340.1 (AHRD V3.3 *** Q9FKS6_ARATH)
Solyc02g094300.3	59.6486	194.979	1.7088	0.00030811	0.016814	--	ACT domain-containing protein (AHRD V3.3 *-* A0A103Y4L4_CYNCS)
Solyc03g005120.3	250.185	716.189	1.5173	0.00027705	0.015562	--	Cystinosin like (AHRD V3.3 *** A0A0B2R1J2_GLYSO)
Solyc03g005770.2	222.462	734.217	1.7226	9.5027e-05	0.0069486	--	chlorophyll a/b-binding protein
Solyc03g006030.3	4.41115	60.0536	3.767	4.521e-07	8.9613e-05	--	LRR receptor-like kinase (AHRD V3.3 *** A0A072V4N4_MEDTR)
Solyc03g006050.3	158.305	43.2624	-1.8715	0.00020176	0.012376	--	Leucine-rich repeat receptor-like protein kinase (AHRD V3.3 *** A0A142CCY8_9LAMI)
Solyc03g006100.3	16.5249	175.042	3.405	0.00016993	0.010868	--	Receptor-kinase, putative (AHRD V3.3 *** B9RVA8_RICCO)
Solyc03g006610.3	474.828	126.854	-1.9042	1.382e-05	0.0015784	--	Arf GTPase activating protein (AHRD V3.3 *** A0A103YJY6_CYNCS)
Solyc03g006620.3	374.708	126.681	-1.5646	0.00032969	0.017527	--	Cotton fiber expressed protein (AHRD V3.3 *** A0A0D2VH61_GOSRA)
Solyc03g006960.3	1119.75	7377.97	2.72	0.00012549	0.008724	--	Protein phosphatase 2C family protein (AHRD V3.3 *** AT5G51760.1)
Solyc03g006970.1	16.0772	350.261	4.4453	9.9796e-12	6.6486e-09	--	serine protease SBT2
Solyc03g007530.3	43.4129	292.075	2.7501	2.0121e-08	6.2673e-06	--	ABC transporter family protein (AHRD V3.3 *** U5FPJ5_POPTR)
Solyc03g013440.3	1.00741	17.8675	4.1486	0.0010976	0.043154	--	Amino acid transporter, putative (AHRD V3.3 *** B9T0U1_RICCO)
Solyc03g025795.1	2783.07	1015.54	-1.4544	0.00039227	0.020103	--	Heavy-metal-associated domain-containing protein, putative, expressed (AHRD V3.3 *** Q109F9_ORYSJ)
Solyc03g032020.3	1829.27	671.251	-1.4463	0.00048071	0.023674	--	3-hydroxy-3-methylglutaryl-coenzyme A reductase 3 (AHRD V3.3 *** HMDH3_SOLTU)
Solyc03g034170.3	144.232	403.733	1.485	0.00071068	0.031947	--	acclimation of photosynthesis to environment (AHRD V3.3 *** AT5G38660.1)
Solyc03g044740.3	1.30516	20.0774	3.9433	0.00082779	0.035265	--	Methyl esterase 10, putative (AHRD V3.3 *** A0A061DG36_THECC)
Solyc03g046260.2	0	16.9295	Inf	5.3347e-05	0.0045695	--	LOW QUALITY:Laminin subunit gamma-1 (AHRD V3.3 *** A0A0B0PKK0_GOSAR)
Solyc03g059243.1	0	78.3696	Inf	6.3433e-15	8.4521e-12	--	Beta-fructofuranosidase, insoluble isoenzyme 1 (AHRD V3.3 --* INV1_ORYSI)
Solyc03g071590.3	222.1	626.742	1.4967	0.00036258	0.018846	--	chloroplast malate dehydrogenase
Solyc03g077925.1	8.25626	54.5978	2.7253	6.8055e-05	0.005459	--	40S ribosomal protein S9, putative (AHRD V3.3 *** Q60CZ2_SOLDE)
Solyc03g080100.3	110.868	635.695	2.5195	9.4344e-09	3.3772e-06	--	Heavy metal transport/detoxification superfamily protein (AHRD V3.3 *-* AT5G24580.4)
Solyc03g080110.3	99.3986	7.86611	-3.6595	1.6671e-07	3.8447e-05	--	Heavy metal transport/detoxification superfamily protein (AHRD V3.3 *** A0A061G9N4_THECC)
Solyc03g082530.1	662.866	35.1812	-4.2358	6.3846e-09	2.3801e-06	--	Small auxin up-regulated RNA37
Solyc03g083100.3	22.3866	104.56	2.2236	0.00081868	0.035188	--	SUN-like protein 10
Solyc03g083240.3	71.1076	227.009	1.6747	0.00092809	0.038581	--	Transcription factor jumonji domain-containing protein, putative isoform 2 (AHRD V3.3 --* A0A061G2X9_THECC)
Solyc03g083615.1	2554.51	851.259	-1.5854	0.00011565	0.0081342	--	Plant invertase/pectin methylesterase inhibitor superfamily protein (AHRD V3.3 *** AT5G62350.1)
Solyc03g093410.3	3.84417	105.638	4.7803	3.0875e-12	2.2774e-09	--	Sugar transporter protein 16
Solyc03g093560.1	1307.72	381.269	-1.7782	0.00053282	0.025507	--	ethylene response factor C.6
Solyc03g095310.3	102.258	577.696	2.4981	1.5549e-08	5.1087e-06	--	Cytochrome P450 protein (AHRD V3.3 *** A0A0B0P3Q6_GOSAR)
Solyc03g096380.3	189.399	556.239	1.5543	0.00030847	0.016814	--	proline transporter 2
Solyc03g096900.3	42.2179	362.444	3.1018	8.9643e-11	5.119e-08	--	Guanosine-3',5'-bis(Diphosphate) 3'-pyrophosphohydrolase isoform 3 (AHRD V3.3 *** A0A061F675_THECC)
Solyc03g097100.1	312.86	87.2187	-1.8428	4.0449e-05	0.0037313	--	Calmodulin, putative (AHRD V3.3 *** B9S227_RICCO)
Solyc03g098100.3	347.159	1118.62	1.6881	3.88e-05	0.0036069	--	NAD(P)H-dependent oxidoreductase (AHRD V3.3 *** B6TLR8_MAIZE)
Solyc03g111610.3	103.921	352.263	1.7612	8.3063e-05	0.0062845	--	Haloacid dehalogenase-like hydrolase (HAD) superfamily protein (AHRD V3.3 *** AT3G48420.1)
Solyc03g111650.3	73.1249	261.095	1.8361	8.0942e-05	0.0061727	--	Pentatricopeptide repeat-containing protein, putative (AHRD V3.3 *** B9RT09_RICCO)
Solyc03g111973.1	12642.5	4809.6	-1.3943	0.0012399	0.046508	--	Cytochrome P450 (AHRD V3.3 *** A0A103XWH5_CYNCS)
Solyc03g112010.3	10.9361	104.173	3.2518	1.258e-05	0.0014718	--	Cytochrome P450 (AHRD V3.3 *** A0A103XWG4_CYNCS)
Solyc03g112280.3	119.951	326.205	1.4433	0.0010652	0.042159	--	C2 and GRAM domain-containing protein (AHRD V3.3 *** A0A0B2RGK8_GLYSO)
Solyc03g113340.3	133.925	572.519	2.0959	0.0012366	0.046486	--	Nodulin-like / Major Facilitator Superfamily protein (AHRD V3.3 *** AT1G74780.1)
Solyc03g113350.3	10.5233	206.601	4.2952	1.4544e-11	9.1799e-09	--	Zinc finger protein, putative (AHRD V3.3 *** B9R926_RICCO)
Solyc03g113560.3	9.07728	45.8827	2.3376	0.0009866	0.040311	--	basic helix-loop-helix (bHLH) DNA-binding superfamily protein (AHRD V3.3 *** AT5G62610.2)
Solyc03g114130.1	165.968	55.0995	-1.5908	0.0010122	0.04066	--	LOW QUALITY:NHL domain-containing protein, putative (AHRD V3.3 *-* A0A061EBN2_THECC)
Solyc03g114800.1	120.649	3.32625	-5.1808	6.2898e-09	2.3801e-06	--	Sulfotransferase (AHRD V3.3 *** K4BKY2_SOLLC)
Solyc03g114930.3	47.7233	173.03	1.8583	0.0010238	0.040925	--	photosystem II reaction center PsbP family protein
Solyc03g115000.3	14.8194	210.283	3.8268	2.2213e-12	1.7759e-09	--	Longifolia protein (AHRD V3.3 *** A0A072UUU5_MEDTR)
Solyc03g116200.2	224.5	1426.59	2.6678	3.0195e-07	6.3526e-05	--	LOW QUALITY:glutamate synthase 1 (AHRD V3.3 --* AT5G04140.2)
Solyc03g116480.1	140.394	601.824	2.0999	1.1063e-06	0.00018686	--	LOW QUALITY:F-box only protein 6 (AHRD V3.3 *** A0A0B2SU90_GLYSO)
Solyc03g116910.3	40.0179	411.938	3.3637	7.3019e-05	0.0057512	--	cinnamoyl-CoA reductase 2
Solyc03g118740.3	44.9457	197.317	2.1343	1.0834e-05	0.0013123	--	SlPIN1
Solyc03g118750.3	139.064	444.511	1.6765	0.0002812	0.015628	--	phosphoethanolamine N-methyltransferase
Solyc03g118860.3	332.989	114.458	-1.5407	0.00053156	0.025498	--	UDP-N-acetylglucosamine--N-acetylmuramyl-(Pentapeptide) pyrophosphoryl-undecaprenol N-acetylglucosamine transferase, putative (AHRD V3.3 *** B9SFW3_RICCO)
Solyc03g119060.3	232.825	620.951	1.4152	0.0010649	0.042159	--	divaricata
Solyc03g119200.3	55.7689	179.25	1.6844	0.00043147	0.021649	--	L-Ala-D/L-Glu epimerase (AHRD V3.3 *** A0A061FV22_THECC)
Solyc03g120020.3	1.98628	23.3313	3.5541	0.0010123	0.04066	--	Boron transporter, putative (AHRD V3.3 *** A0A061G9M0_THECC)
Solyc03g120450.3	50.2566	167.428	1.7362	0.00031737	0.01714	--	Aspartate aminotransferase (AHRD V3.3 *** W9S4V9_9ROSA)
Solyc03g120900.2	290.266	36.8346	-2.9782	2.2141e-05	0.0023707	--	Transducin/WD40 repeat-like superfamily protein (AHRD V3.3 *** AT3G01340.2)
Solyc03g121070.3	140.298	400.251	1.5124	0.00062301	0.02879	--	hexokinase
Solyc03g121360.1	1991.27	678.567	-1.5531	0.00014075	0.0095361	--	Charged multivesicular body 1 (AHRD V3.3 *** A0A0B0N0L1_GOSAR)
Solyc03g121400.1	617.174	214.323	-1.5259	0.00030035	0.016447	--	Dof zinc finger protein14
Solyc04g005480.1	1448.49	416.693	-1.7975	0.0012864	0.047539	--	LOW QUALITY:Nodulin-related protein 1, putative (AHRD V3.3 *** A0A061EHK7_THECC)
Solyc04g005550.2	60.887	238.108	1.9674	2.9663e-05	0.0029674	--	Disease resistance protein (NBS-LRR class) family (AHRD V3.3 *-* AT5G40060.1)
Solyc04g007500.1	1257.59	355.872	-1.8212	1.2859e-05	0.0014972	--	RING/U-box superfamily protein (AHRD V3.3 *-* AT2G04240.2)
Solyc04g007620.1	439.849	80.5002	-2.4499	0.00061344	0.028504	--	LOW QUALITY:mediator of RNA polymerase II transcription subunit (AHRD V3.3 *** AT2G01300.1)
Solyc04g007650.3	84.2907	714.726	3.0839	0.0002185	0.013134	--	1-phosphatidylinositol-3-phosphate 5-kinase (AHRD V3.3 *** W9S0D4_9ROSA)
Solyc04g007685.1	5.48626	33.7984	2.6231	0.0010137	0.04066	--	Hydroxyproline-rich glycoprotein (AHRD V3.3 -** B9HJA6_POPTR)
Solyc04g007770.3	58185.8	9228.39	-2.6565	2.0867e-10	1.0426e-07	--	Sn-1 protein (AHRD V3.3 *** Q42393_CAPAN)
Solyc04g007790.3	3.13452	36.1551	3.5279	0.00083588	0.035483	--	MLP-like protein (AHRD V3.3 *** G8DRW0_GOSBA)
Solyc04g007880.3	4709.89	1752.96	-1.4259	0.00045031	0.022407	--	Receptor-like kinase (AHRD V3.3 *** G7IA07_MEDTR)
Solyc04g007890.3	2051.23	794.675	-1.3681	0.00081736	0.035188	--	HMG-Y-related protein A (AHRD V3.3 *** HMGYA_ARATH)
Solyc04g008040.3	8.28386	87.3958	3.3992	1.1249e-07	2.7815e-05	--	Microtubule-associated protein 70-2 (AHRD V3.3 *** MP702_ARATH)
Solyc04g008260.3	20.4842	133.241	2.7015	5.7434e-07	0.00010932	--	PURPLE ACID PHOSPHATASE family protein (AHRD V3.3 *** U5G823_POPTR)
Solyc04g008290.3	60.8709	224.209	1.881	7.0195e-05	0.0055747	--	microtubule-associated protein 65-7 (AHRD V3.3 *** AT1G14690.2)
Solyc04g008455.1	0.709648	19.1162	4.7515	0.00027001	0.015317	--	Potassium transporter (AHRD V3.3 *** K4BP01_SOLLC)
Solyc04g008570.3	40.4253	217.087	2.4249	1.2568e-05	0.0014718	--	Pentatricopeptide repeat superfamily protein, putative (AHRD V3.3 *** A0A061GUB4_THECC)
Solyc04g008930.2	48.8139	3.75132	-3.7018	0.00078972	0.034437	--	GRAM domain-containing protein / ABA-responsive protein-related (AHRD V3.3 *** A0A061E267_THECC)
Solyc04g009020.3	73.2023	258.513	1.8203	0.00082359	0.035265	--	PsbB mRNA maturation factor Mbb1 (AHRD V3.3 *** W9RTZ1_9ROSA)
Solyc04g009260.2	9.23513	53.6138	2.5374	0.0001945	0.012023	--	stomatal cytokinesis defective / SCD1 protein (SCD1) (AHRD V3.3 --* AT1G49040.1)
Solyc04g011540.3	505.472	53.1852	-3.2485	2.842e-06	0.00042601	--	Calcium-dependent lipid-binding (CaLB domain) family protein (AHRD V3.3 *** AT3G55470.1)
Solyc04g012030.3	14.4949	66.5735	2.1994	0.0011913	0.045644	--	DHHC-type zinc finger family protein
Solyc04g015530.2	44.8252	165.262	1.8824	0.00010758	0.0076792	--	Pectin lyase-like superfamily protein (AHRD V3.3 *** AT3G57510.1)
Solyc04g016330.3	54.0321	227.359	2.0731	3.3062e-05	0.0031878	--	Glycerol-3-phosphate dehydrogenase [NAD(+)] (AHRD V3.3 *** K4BQD3_SOLLC)
Solyc04g025373.1	14.2998	70.8136	2.308	0.00015198	0.010069	--	Retrovirus-related Pol polyprotein from transposon TNT 1-94 (AHRD V3.3 *-* POLX_TOBAC)
Solyc04g028440.1	0	17.3728	Inf	0.0010089	0.04066	--	ATP-dependent protease LA (Lon) domain protein (AHRD V3.3 --* A0A072V4D0_MEDTR)
Solyc04g040160.3	297.417	1237.81	2.0572	1.0602e-06	0.00018293	--	Pheophorbide A oxygenase, putative (AHRD V3.3 *** B9T573_RICCO)
Solyc04g045315.1	0	83.3996	Inf	3.3277e-16	6.1393e-13	--	Gag-pol polyprotein, putative (AHRD V3.3 *-* Q60CW7_SOLTU)
Solyc04g054490.3	67.8753	267.018	1.976	2.4014e-05	0.0025484	--	Eukaryotic aspartyl protease family protein (AHRD V3.3 *** A0A061DI57_THECC)
Solyc04g057980.3	91.9076	418.167	2.1858	5.6464e-06	0.00075613	--	Orange Ripening
Solyc04g058110.3	19.9891	103.092	2.3666	1.7482e-05	0.0019593	--	Serine/threonine-protein kinase (AHRD V3.3 *** M1CVM1_SOLTU)
Solyc04g064610.3	97.9437	860.413	3.135	0.00072242	0.03216	--	Bidirectional sugar transporter SWEET (AHRD V3.3 *** K4BT52_SOLLC)
Solyc04g064720.3	71.694	368.216	2.3606	4.1514e-07	8.3669e-05	--	Maltose excess protein 1 (AHRD V3.3 *** A0A0C5DIX1_CAMSI)
Solyc04g071030.1	684.357	231.112	-1.5662	0.00029494	0.016224	--	U-box domain-containing family protein (AHRD V3.3 *** B9HEI4_POPTR)
Solyc04g071150.3	240.726	33.2384	-2.8565	9.2088e-07	0.0001624	--	Cytochrome P450 family protein (AHRD V3.3 *** A0A072U8X2_MEDTR)
Solyc04g071615.1	350.594	1605.14	2.1948	2.7654e-07	5.922e-05	--	ASR4 (AHRD V3.3 *** Q2QJT5_SOLLC)
Solyc04g071970.3	29.712	222.913	2.9074	1.1182e-08	3.8313e-06	--	NAD(P)-binding Rossmann-fold superfamily protein (AHRD V3.3 *** AT1G52340.1),Pfam:PF13561
Solyc04g072030.1	230.425	80.7643	-1.5125	0.00098592	0.040311	--	Dynamin-related protein (AHRD V3.3 *** A0A1B0UTC3_TOBAC)
Solyc04g072265.1	32.9877	122.054	1.8875	0.00032898	0.017527	--	Midasin (AHRD V3.3 *** K4BTL3_SOLLC)
Solyc04g072460.3	109.508	395.463	1.8525	0.00052955	0.025453	--	bZIP transcription factor family protein (AHRD V3.3 *** AT5G65210.7)
Solyc04g073990.3	7858.92	3210.09	-1.2917	0.0010832	0.042728	--	annexin p34
Solyc04g074230.3	3448.83	1248.85	-1.4655	0.00035452	0.018606	--	SIG74 14-3-3 family protein
Solyc04g074450.2	3773.6	748.527	-2.3338	5.5282e-05	0.0047017	--	Phosphate-responsive 1 family protein (AHRD V3.3 *-* AT4G08950.1)
Solyc04g074640.3	1.00741	30.0529	4.8988	6.3489e-05	0.0051794	--	Ascorbate peroxidase (AHRD V3.3 *** W8E036_JATCU)
Solyc04g074750.3	22.679	87.5654	1.949	0.00055084	0.026109	--	RNA-binding (RRM/RBD/RNP motifs) family protein (AHRD V3.3 *** AT4G09040.1)
Solyc04g074830.1	225.926	39.6041	-2.5121	4.0173e-05	0.0037201	--	LOW QUALITY:ENTH/ANTH/VHS superfamily protein, putative (AHRD V3.3 *** A0A061FE62_THECC)
Solyc04g076140.3	235.917	1050.89	2.1553	3.0743e-05	0.0030344	--	Rho GTPase-activating protein (AHRD V3.3 *** A0A0K9NLF4_ZOSMR)
Solyc04g076790.3	2870.41	1017.68	-1.496	0.00024884	0.014451	--	Serine hydroxymethyltransferase (AHRD V3.3 *** M1A7K0_SOLTU)
Solyc04g076965.1	93.5571	294.189	1.6528	0.00033031	0.017527	--	Sucrose transporter (AHRD V3.3 *-* Q9FVJ6_SOLLC),Pfam:PF13347
Solyc04g077220.3	239.018	32.9824	-2.8574	1.5515e-06	0.00025143	--	Homeobox-leucine zipper protein family (AHRD V3.3 *** AT4G37790.1)
Solyc04g077230.1	14.3559	112.408	2.969	4.9216e-07	9.6754e-05	--	Indole-3-acetaldehyde oxidase (AHRD V3.3 --* ALDO1_MAIZE)
Solyc04g077240.3	0	17.012	Inf	4.8454e-05	0.0042259	--	SlBCAT6
Solyc04g077330.3	18.8348	97.0084	2.3647	0.0003503	0.018431	--	Serine/threonine-protein kinase (AHRD V3.3 *-* M1A1I5_SOLTU)
Solyc04g077860.3	440.183	56.3797	-2.9649	3.5033e-05	0.0033609	--	Sigma factor sigb regulation protein rsbq, putative (AHRD V3.3 *** B9R708_RICCO)
Solyc04g077870.3	17.2479	227.568	3.7218	3.1335e-12	2.2774e-09	--	Calcium-transporting ATPase (AHRD V3.3 *** M1BXT8_SOLTU)
Solyc04g077980.1	2453.27	338.145	-2.859	4.5889e-10	2.0381e-07	--	C2H2-type zinc finger protein
Solyc04g078390.2	1340.21	485.406	-1.4652	0.00046532	0.023058	--	F-box family protein (AHRD V3.3 *** AT4G24210.1)
Solyc04g078500.1	119.68	38.2827	-1.6444	0.0011973	0.045728	--	cyclinJ18
Solyc04g078550.3	1559.15	562.623	-1.4705	0.00037988	0.019594	--	WRKY transcription factor 7
Solyc04g078610.3	130.85	359.93	1.4598	0.0012692	0.04712	--	Kinesin-like protein (AHRD V3.3 *** A0A0V0IYA4_SOLCH)
Solyc04g079710.3	0.354824	16.4514	5.535	0.00031312	0.01699	--	Kinase, putative (AHRD V3.3 *** B9S8Q9_RICCO)
Solyc04g080460.3	16.2645	77.2734	2.2482	0.00013393	0.0091518	--	Sugar facilitator protein 4
Solyc04g080790.3	35.0932	613.954	4.1289	3.1417e-17	8.3723e-14	--	BEL1-like homeodomain protein (AHRD V3.3 *-* A0A072V2D2_MEDTR)
Solyc04g080830.3	21.6315	86.5343	2.0001	0.00048971	0.023921	--	Pentatricopeptide repeat (PPR-like) superfamily protein (AHRD V3.3 *** AT1G19720.1)
Solyc04g081000.3	594.332	2308.22	1.9574	1.7851e-06	0.00028542	--	Deficiens
Solyc04g081270.1	18.7267	71.7278	1.9374	0.0013701	0.04953	--	Small auxin up-regulated RNA52
Solyc04g081610.1	101.853	0	#NAME?	3.8306e-17	9.1873e-14	--	LOW QUALITY:Subtilisin-like protease SBT3.8 (AHRD V3.3 --* SBT38_ARATH)
Solyc04g081650.3	5.87323	43.8225	2.8994	0.00020443	0.012476	--	Cyclin (AHRD V3.3 *-* G3G857_CAMSI)
Solyc04g081660.2	2.61033	32.0065	3.6161	0.00011373	0.0080225	--	cyclinB2_3
Solyc04g081670.3	1.30516	26.9455	4.3677	5.7806e-05	0.0048761	--	Vacuolar-processing enzyme (AHRD V3.3 *-* W9R3H2_9ROSA)
Solyc04g081690.2	0.652581	22.4489	5.1043	6.0049e-05	0.0049835	--	molybdopterin biosynthesis MoaE family protein (AHRD V3.3 --* AT2G43760.3)
Solyc04g081720.1	34.2843	0.294333	-6.864	5.1712e-07	0.00010083	--	LOW QUALITY:Histidine kinase-, DNA gyrase B-, and HSP90-like ATPase family protein (AHRD V3.3 --* AT4G13750.1)
Solyc04g082250.3	1310.63	3597.79	1.4569	0.0010194	0.040817	--	FtsH-like protein precursor
Solyc04g082440.3	0.354824	16.1938	5.5122	0.00036023	0.018782	--	U-box domain-containing 15-like protein (AHRD V3.3 *** A0A0B0PZ68_GOSAR)
Solyc04g082750.3	9.85735	66.788	2.7603	2.4781e-05	0.0025729	--	3-beta-hydroxy-delta5-steroid dehydrogenase (AHRD V3.3 *** K7WNV1_SOLTU)
Solyc04g082970.3	439.096	123.119	-1.8345	0.00090887	0.037976	--	electron protein, putative (Protein of unknown function, DUF547) (AHRD V3.3 *** AT1G43020.1)
Solyc05g005290.3	681.862	106.604	-2.6772	7.2303e-07	0.00013339	--	Poly [ADP-ribose] polymerase (AHRD V3.3 *** K4BW60_SOLLC)
Solyc05g005700.3	296.305	1549.24	2.3864	7.9787e-05	0.0061334	--	aldehyde dehydrogenase family 2 member B7d
Solyc05g005740.3	8.6047	153.352	4.1556	1.7759e-08	5.6791e-06	--	Potassium transporter (AHRD V3.3 *** M0ZY66_SOLTU)
Solyc05g006390.1	1177.59	203.257	-2.5345	4.2958e-09	1.7609e-06	--	LOW QUALITY:CDP-diacylglycerol--glycerol-3-phosphate 3-phosphatidyltransferase, putative (AHRD V3.3 *** A0A061FTS5_THECC)
Solyc05g006920.3	1454.78	3872.14	1.4123	0.00050378	0.024459	--	Major facilitator superfamily protein (AHRD V3.3 *** AT1G69860.1)
Solyc05g006980.3	126.414	638.641	2.3368	0.00025191	0.014524	--	Homeobox leucine zipper family protein (AHRD V3.3 *** G7K9R5_MEDTR)
Solyc05g007470.3	131.59	947.982	2.8488	4.4676e-08	1.2316e-05	--	P-loop containing nucleoside triphosphate hydrolases superfamily protein (AHRD V3.3 *** AT3G28580.1)
Solyc05g007520.1	4.76053	166.163	5.1253	1.9492e-11	1.1987e-08	--	Cold acclimation protein WCOR518, related (AHRD V3.3 *** Q6L3L4_SOLDE)
Solyc05g007780.3	92.1767	284.339	1.6251	0.00039954	0.020432	--	Photosynthetic NDH subcomplex L 2 (AHRD V3.3 *** A0A0F7GYP0_9ROSI)
Solyc05g008060.3	97.8162	769.094	2.975	3.3391e-11	2.0021e-08	--	SlPIN4
Solyc05g008770.3	95.4299	344.956	1.8539	3.5459e-05	0.0033882	--	Bidirectional amino acid transporter 1 (AHRD V3.3 *-* A0A061E5W5_THECC)
Solyc05g009490.2	132.839	33.6741	-1.98	0.00015194	0.010069	--	DNA polymerase epsilon catalytic subunit (AHRD V3.3 --* AT2G27120.3)
Solyc05g009500.3	30.3351	340.144	3.4871	2.3147e-12	1.7909e-09	--	Major facilitator superfamily protein (AHRD V3.3 *** AT1G68570.1)
Solyc05g009570.3	84.3783	291.269	1.7874	7.1019e-05	0.0056215	--	30S ribosomal protein 3 (AHRD V3.3 *** W9SB90_9ROSA)
Solyc05g009680.1	25.201	120.234	2.2543	2.7843e-05	0.0028417	--	Eukaryotic aspartyl protease family protein (AHRD V3.3 *** AT1G25510.1)
Solyc05g009760.2	22.808	173.099	2.924	1.5533e-08	5.1087e-06	--	NBS-LRR resistance protein-like protein (AHRD V3.3 *** A1Y9Q8_SOLLC)
Solyc05g010367.1	59.7363	0	#NAME?	2.87e-13	3.1288e-10	--	F-box family protein (AHRD V3.3 *** B9HWR1_POPTR)
Solyc05g011880.2	1.63145	160.276	6.6183	9.6063e-05	0.0070029	--	Haloacid dehalogenase-like hydrolase (AHRD V3.3 *** A0A072UHY2_MEDTR)
Solyc05g011960.3	224.434	57.7583	-1.9582	3.1217e-05	0.0030685	--	DnaJ domain-containing protein (AHRD V3.3 *-* A0A103YBW3_CYNCS)
Solyc05g011970.3	380.64	88.7235	-2.101	3.6028e-06	0.00051435	--	Cytochrome P450 (AHRD V3.3 *** A0A103XV52_CYNCS)
Solyc05g011980.3	1374.15	198.109	-2.7942	1.9197e-07	4.2632e-05	--	Photosystem II reaction center protein M (AHRD V3.3 --* PSBM_PHYPA)
Solyc05g012060.3	22.8769	385.046	4.0731	9.3896e-13	8.3407e-10	--	Histone-lysine N-methyltransferase ATX1, putative isoform 2 (AHRD V3.3 *-* A0A061E9H7_THECC)
Solyc05g012510.3	277.034	1044.56	1.9148	9.3595e-06	0.0011692	--	Alpha-1,4 glucan phosphorylase (AHRD V3.3 *** K4BXX3_SOLLC)
Solyc05g013280.3	57.6963	200.38	1.7962	0.00020966	0.012698	--	Pseudomonas resistance
Solyc05g013450.3	15.6538	216.56	3.7902	1.3657e-12	1.1698e-09	--	Protein DETOXIFICATION (AHRD V3.3 *** K4BY66_SOLLC)
Solyc05g014190.3	51.4728	220.603	2.0996	1.2459e-05	0.0014718	--	CAAX amino terminal protease family protein (AHRD V3.3 *** AT3G26085.4)
Solyc05g015700.1	41.5833	6.08327	-2.7731	0.00022951	0.013592	--	LOW QUALITY:transmembrane protein, putative (DUF 3339) (AHRD V3.3 *** AT3G48660.1)
Solyc05g017855.1	54.372	0	#NAME?	5.6454e-13	5.489e-10	--	Retrotransposon protein, putative, Ty3-gypsy subclass (AHRD V3.3 *-* Q7G209_ORYSJ)
Solyc05g018060.1	0.354824	51.755	7.1884	9.4855e-11	5.2907e-08	--	LOW QUALITY:Transducin/WD40 repeat-like superfamily protein (AHRD V3.3 --* AT3G06880.2)
Solyc05g021140.1	0	41.9156	Inf	4.5204e-10	2.0381e-07	--	LOW QUALITY:Nbs-lrr resistance protein, putative (AHRD V3.3 *-* A0A061FM42_THECC)
Solyc05g041770.2	6.12548	45.1207	2.8809	9.296e-05	0.0068391	--	Guanylate-binding family protein (AHRD V3.3 *-* AT5G46070.1)
Solyc05g045650.3	12.7181	54.751	2.106	0.00094499	0.038943	--	glutamate receptor-like3.4
Solyc05g047580.3	0	67.6271	Inf	2.4511e-05	0.0025729	--	Terpene cyclase/mutase family member (AHRD V3.3 *** O82141_PANGI)
Solyc05g050015.1	1.04929	24.447	4.5422	0.00013264	0.0090894	--	LOW QUALITY:60S ribosomal protein L3 (AHRD V3.3 *-* RL3_ORYSJ)
Solyc05g050110.3	10.0838	63.2707	2.6495	4.5949e-05	0.0040998	--	DUF2358 family protein (DUF2358) (AHRD V3.3 *** AT2G46220.1)
Solyc05g050130.3	65.6445	461.593	2.8139	0.00119	0.045644	--	Acidic endochitinase (AHRD V3.3 *** CHIA_TOBAC)
Solyc05g050630.3	60.683	374.587	2.6259	1.9932e-08	6.2673e-06	--	Tetratricopeptide repeat (TPR)-like superfamily protein (AHRD V3.3 *** AT1G01320.3)
Solyc05g051060.3	44.9724	199.115	2.1465	9.1081e-06	0.0011524	--	Homeodomain-like superfamily protein (AHRD V3.3 *** AT5G16560.1)
Solyc05g051410.3	5.26164	57.2581	3.4439	2.2262e-06	0.0003467	--	cyclinD4_2
Solyc05g052570.3	7856.99	1755.61	-2.162	1.7686e-07	3.9668e-05	--	Zinc finger transcription factor 39
Solyc05g053100.3	50.2775	228.226	2.1825	4.0667e-05	0.003737	--	Dihydrolipoyl dehydrogenase (AHRD V3.3 *** W9QVW5_9ROSA)
Solyc05g054090.3	2849.85	480.435	-2.5685	3.3428e-08	9.5446e-06	--	UDP-3-O-acyl N-acetylglycosamine deacetylase family protein (AHRD V3.3 --* AT1G25210.2)
Solyc05g054230.3	8.56371	45.8618	2.421	0.00064271	0.029474	--	Nudix hydrolase (AHRD V3.3 *** A0A061GGI6_THECC)
Solyc05g055240.3	1449.03	542.841	-1.4165	0.0005682	0.026826	--	I-box binding factor
Solyc05g055330.3	2.96243	64.3659	4.4414	5.2156e-09	2.0507e-06	--	Drug resistance transporter-like ABC domain protein (AHRD V3.3 *** A0A072VZG4_MEDTR)
Solyc05g055845.1	12.7949	66.5607	2.3791	0.00014963	0.0099962	--	Glycosyltransferase (AHRD V3.3 *-* B6EWY8_LYCBA)
Solyc05g055940.3	344.938	1000.43	1.5362	0.00027104	0.015331	--	Myb-like transcription factor family protein (AHRD V3.3 *** G7KXD8_MEDTR)
Solyc05g056040.3	94.4406	283.914	1.588	0.0005905	0.027603	--	Auxin Response Factor 24
Solyc06g005100.3	337.7	39.997	-3.0778	3.7816e-10	1.7442e-07	--	Phosphatidylinositol transfer protein (AHRD V3.3 *** A0A103YF13_CYNCS)
Solyc06g005260.3	3192.65	1285.45	-1.3125	0.001345	0.049025	--	Glutaredoxin (AHRD V3.3 *** GLRX_SOLLC)
Solyc06g005470.3	62.9107	0.325664	-7.5938	0.00076632	0.0336	--	Metallothionein-like protein type 2 (AHRD V3.3 *** MT2Z_SOLLC)
Solyc06g005650.2	1806.58	665.042	-1.4417	0.00042287	0.021396	--	LOW QUALITY:E3 ubiquitin-protein ligase RING1-like protein (AHRD V3.3 *** A0A072V012_MEDTR)
Solyc06g008770.2	0.751535	16.1257	4.4234	0.0010108	0.04066	--	CNL4
Solyc06g008800.2	7.65709	48.182	2.6536	0.00018405	0.011577	--	CNL6
Solyc06g008805.1	1.68852	20.7514	3.6194	0.0011662	0.045114	--	Transport inhibitor response 1 (AHRD V3.3 *-* C7E4R3_TOBAC)
Solyc06g008807.1	9.83064	59.2511	2.5915	0.00016184	0.010548	--	Transport inhibitor response 1 (AHRD V3.3 *-* I7FHQ5_CAMSI)
Solyc06g009130.3	259.614	928.595	1.8387	1.3817e-05	0.0015784	--	Magnesium/proton exchanger family member (AHRD V3.3 *** K4C3U3_SOLLC)
Solyc06g009640.2	987.475	360.703	-1.4529	0.00042374	0.021396	--	BZIP transcription factor (AHRD V3.3 *** Q1HW69_CAPAN)
Solyc06g011480.2	0	52.0763	Inf	8.2873e-12	5.6789e-09	--	Dynamin, putative (AHRD V3.3 *-* B9SKH8_RICCO)
Solyc06g019200.3	96.1766	265.954	1.4674	0.0013345	0.048716	--	Ethylene-dependent gravitropism-deficient and yellow-green-like 2 isoform 2 (AHRD V3.3 *** A0A061FLR5_THECC)
Solyc06g033850.3	21.9854	161.906	2.8805	3.6329e-05	0.0034304	--	Dehydration responsive element-binding factor protein (AHRD V3.3 --* A0A0K0K9Y3_ELECO)
Solyc06g034200.1	10.3691	0	#NAME?	0.0012429	0.046508	--	Phosphate transporter (AHRD V3.3 *** K4C4P4_SOLLC)
Solyc06g036110.1	2478.37	548.103	-2.1769	1.7697e-07	3.9668e-05	--	LOW QUALITY:Calcium-dependent lipid-binding (CaLB domain) family protein (AHRD V3.3 *** AT5G23950.2)
Solyc06g050630.3	672.408	136.335	-2.3022	5.4158e-05	0.0046225	--	arogenate dehydrogenase (AHRD V3.3 *-* AT5G34930.3)
Solyc06g051210.3	57.1169	218.454	1.9353	5.123e-05	0.0044358	--	Bromodomain-containing protein (AHRD V3.3 *** B9R8P3_RICCO)
Solyc06g053810.3	53.744	300.717	2.4842	1.3405e-07	3.1214e-05	--	P-loop containing nucleoside triphosphate hydrolases superfamily protein (AHRD V3.3 *** AT1G04280.2)
Solyc06g053900.3	10.2799	246.051	4.5811	1.7666e-16	3.5309e-13	--	3-ketoacyl-CoA synthase (AHRD V3.3 *** K4C677_SOLLC)
Solyc06g054270.3	1.58684	37.8463	4.5759	0.00016356	0.010611	--	Sugar transporter protein 11
Solyc06g059740.3	40401.6	11364.8	-1.8298	7.8982e-06	0.001024	--	Alcohol dehydrogenase (AHRD V3.3 *** ADH_MALDO)
Solyc06g061030.3	26.3082	238.481	3.1803	5.2407e-10	2.2853e-07	--	Two-component response regulator-like protein (AHRD V3.3 *** W9RZ29_9ROSA)
Solyc06g062295.1	17.4553	82.7562	2.2452	4.7273e-05	0.004142	--	Retrovirus-related Pol polyprotein from transposon TNT 1-94 (AHRD V3.3 *-* A0A151RSQ9_CAJCA)
Solyc06g062670.3	54.1301	402.968	2.8962	4.2348e-08	1.181e-05	--	zinc finger family protein
Solyc06g062800.3	74.8887	453.882	2.5995	4.6413e-05	0.0041018	--	RNA helicase DEAD19
Solyc06g062883.1	16.7808	66.699	1.9909	0.0011874	0.045638	--	Ethylene-responsive transcription factor 1B (AHRD V3.3 --* W9SHC2_9ROSA)
Solyc06g065260.3	170.791	783.167	2.1971	0.001334	0.048716	--	Receptor-like protein kinase HSL1 (AHRD V3.3 *** W9T2E3_9ROSA)
Solyc06g065670.3	1.40412	52.9277	5.2363	9.4339e-07	0.00016516	--	Pleiotropic drug resistance ABC transporter (AHRD V3.3 *** W0TUG3_ACAMN)
Solyc06g065990.1	13.3743	80.2558	2.5851	1.7779e-05	0.0019834	--	ATP synthase subunit b (AHRD V3.3 *** A0A0K9PIX0_ZOSMR)
Solyc06g066370.3	1298.41	367.046	-1.8227	1.0812e-05	0.0013123	--	WRKY transcription factor 31
Solyc06g066770.1	398.704	85.0875	-2.2283	0.00011034	0.0078295	--	Kelch repeat-containing F-box family protein (AHRD V3.3 *** B9GEJ8_POPTR)
Solyc06g068230.3	534.698	2341.43	2.1306	3.996e-07	8.1221e-05	--	Tetratricopeptide repeat (TPR)-like superfamily protein (AHRD V3.3 *** AT1G15290.1)
Solyc06g071500.3	741.384	2422.72	1.7083	3.1419e-05	0.0030713	--	Boron transporter, putative (AHRD V3.3 *** B9RB14_RICCO)
Solyc06g071600.3	10.3815	71.2993	2.7799	0.00031802	0.01714	--	Kinetochore protein spc25, putative (AHRD V3.3 *** A0A061FUW7_THECC)
Solyc06g071725.1	156.067	29.3908	-2.4087	2.8709e-06	0.00042767	--	U-box domain-containing protein 33 (AHRD V3.3 *** W9RIP2_9ROSA)
Solyc06g073245.1	1513.54	236.437	-2.6784	1.0122e-05	0.001245	--	Calcium-binding protein (AHRD V3.3 *** Q9SCA1_LOTJA)
Solyc06g073260.3	138.651	620.577	2.1622	0.0005238	0.025277	--	chloroplast RNA binding protein (AHRD V3.3 *** AT1G09340.1)
Solyc06g073290.1	29.6613	357.306	3.5905	8.7231e-05	0.0064572	--	Tetrapyrrole-binding family protein (AHRD V3.3 *** B9HH58_POPTR)
Solyc06g074030.1	2941.06	269.13	-3.45	7.134e-15	9.0054e-12	--	Polynucleotidyl transferase, ribonuclease H-like superfamily protein (AHRD V3.3 *** AT3G44260.1)
Solyc06g074120.3	2999.1	915.939	-1.7112	0.00015405	0.010151	--	bell-like homeodomain protein 2
Solyc06g074620.3	792.763	187.601	-2.0792	1.1888e-06	0.00019939	--	basic helix-loop-helix (bHLH) DNA-binding superfamily protein (AHRD V3.3 --* AT4G29930.2)
Solyc06g075780.2	948.058	220.923	-2.1014	0.0010684	0.042214	--	Zinc finger, C2H2 (AHRD V3.3 *** A0A103Y6U7_CYNCS)
Solyc06g076050.3	2198.03	332.888	-2.7231	0.00058917	0.027599	--	Ankyrin repeat family protein (AHRD V3.3 *** B9GJP4_POPTR)
Solyc06g076160.3	20.8851	133.884	2.6804	0.00042543	0.021436	--	Cytochrome P450 (AHRD V3.3 *-* C5NM77_TOBAC)
Solyc06g076170.3	13.5819	156.508	3.5265	0.00061444	0.028504	--	Glucan endo-1,3-beta-glucosidase, putative (AHRD V3.3 *** B9T3M9_RICCO)
Solyc06g076490.3	70.069	227.442	1.6986	0.0001989	0.012232	--	G patch domain-containing 3 (AHRD V3.3 *** A0A0B0MID7_GOSAR)
Solyc06g082030.3	19.8601	99.5819	2.326	4.2305e-05	0.0038727	--	2-oxoglutarate (2OG) and Fe(II)-dependent oxygenase superfamily protein (AHRD V3.3 *** AT5G58660.1)
Solyc06g082300.3	1.4193	22.4208	3.9816	0.00032692	0.017502	--	UDP-glycosyltransferase (AHRD V3.3 *** A0A067XTI9_CICAR)
Solyc06g083390.3	1640.23	486.799	-1.7525	1.92e-05	0.0021027	--	RPM1-interacting protein 4 (AHRD V3.3 *** B9GQK9_POPTR)
Solyc06g084300.1	297.989	85.8584	-1.7952	9.0087e-05	0.0066481	--	Outer envelope membrane family protein (AHRD V3.3 *-* B9H870_POPTR)
Solyc06g084370.1	378.89	141.583	-1.4201	0.001243	0.046508	--	LOW QUALITY:sodium hydrogen exchanger 4 (AHRD V3.3 --* AT3G06370.4)
Solyc07g005010.3	51.9593	163.029	1.6497	0.0008066	0.034857	--	Non-specific serine/threonine protein kinase (AHRD V3.3 *** A0A068USB4_COFCA)
Solyc07g005100.3	113.057	349.748	1.6293	0.00045424	0.022556	--	Chitinase/lysozyme (AHRD V3.3 *** Q43591_TOBAC)
Solyc07g005860.3	181.472	554.277	1.6109	0.00017101	0.010908	--	QWRF motif protein (DUF566) (AHRD V3.3 *** AT4G30710.3)
Solyc07g006035.1	664.192	3106.72	2.2257	1.1583e-07	2.8173e-05	--	Tetratricopeptide repeat (TPR)-like superfamily protein (AHRD V3.3 *** AT4G28080.1)
Solyc07g006300.3	12.2877	62.2818	2.3416	0.00027431	0.015444	--	Fatty acid hydroxylase superfamily (AHRD V3.3 *** AT5G57800.1)
Solyc07g006550.2	2.02816	27.0886	3.7394	0.00020279	0.012408	--	Ribonuclease S-6 (AHRD V3.3 --* RNS6_PYRPY)
Solyc07g006600.1	357.544	1741.11	2.2838	5.833e-08	1.5373e-05	--	glutamine dumper 3 (AHRD V3.3 *** AT5G57685.1)
Solyc07g006680.1	13.425	148.867	3.471	5.8515e-07	0.00011051	--	LOW QUALITY:HXXXD-type acyl-transferase family protein (AHRD V3.3 *** AT3G26040.1)
Solyc07g008060.1	1407.19	466.94	-1.5915	0.00010167	0.0073634	--	ENTH/ANTH/VHS superfamily protein (AHRD V3.3 *** AT4G32285.2)
Solyc07g008107.1	147.355	48.5652	-1.6013	0.001187	0.045638	--	Blue copper protein (AHRD V3.3 *-* A0A151SLU0_CAJCA)
Solyc07g008180.3	538.939	2781.95	2.3679	1.7265e-08	5.5956e-06	--	CRABS CLAW-like protein 5a
Solyc07g008240.3	64.7357	0.294333	-7.781	1.9638e-13	2.2429e-10	--	Non-symbiotic hemoglobin 1 (AHRD V3.3 *** HBL1_GOSHI)
Solyc07g008480.2	19.4989	80.1613	2.0395	0.0004677	0.023129	--	Pentatricopeptide repeat-containing protein (AHRD V3.3 *** A0A0B2SVC3_GLYSO)
Solyc07g008520.3	294.805	1112.96	1.9166	5.4524e-06	0.00074301	--	Peptide transporter (AHRD V3.3 *** W9RPK3_9ROSA)
Solyc07g008540.3	82.6338	348.372	2.0758	3.3594e-06	0.00048256	--	chloroplast import apparatus 2 (AHRD V3.3 *** AT5G57180.2)
Solyc07g008590.1	13.0756	61.1776	2.2261	0.0005148	0.024893	--	LOW QUALITY:Leucine-rich receptor-like kinase family protein (AHRD V3.3 *** G7K7L1_MEDTR)
Solyc07g009130.3	100.9	326.188	1.6928	0.00021163	0.012785	--	Heavy metal ATPase (AHRD V3.3 *** T2K0N9_TOBAC)
Solyc07g019650.3	42.9877	194.482	2.1776	8.7953e-06	0.0011221	--	Pentatricopeptide repeat-containing protein (AHRD V3.3 *** A0A103S9G9_CYNCS)
Solyc07g022900.3	104.379	326.918	1.6471	0.00023195	0.013702	--	Chlorophyll a-b binding protein, chloroplastic (AHRD V3.3 *** K4CD46_SOLLC)
Solyc07g026650.3	41.0092	0.588667	-6.1224	1.0334e-05	0.0012646	--	1-aminocyclopropane-1-carboxylate oxidase 5
Solyc07g040700.2	0	11.9943	Inf	0.00082584	0.035265	--	F-box/RNI-like/FBD-like domains-containing protein (AHRD V3.3 --* AT5G56370.3)
Solyc07g040960.1	8502.33	930.198	-3.1922	1.7881e-05	0.0019854	--	LOW QUALITY:Harbinger transposase-derived nuclease (AHRD V3.3 *** A0A103Y2W0_CYNCS)
Solyc07g042460.2	236.346	50.5757	-2.2244	0.00027014	0.015317	--	Respiratory burst oxidase, putative (AHRD V3.3 *** B9RR53_RICCO)
Solyc07g045080.3	52.0595	198.996	1.9345	0.00011941	0.0083741	--	NADP-dependent alkenal double bond reductase P1 (AHRD V3.3 *** A0A0B2SKR4_GLYSO)
Solyc07g047980.2	2327.22	899.984	-1.3706	0.00073362	0.032464	--	DGCR14-like protein (AHRD V3.3 *** AT3G07790.1)
Solyc07g049140.3	692821	279007	-1.3122	0.0012783	0.04737	--	Metallocarboxypeptidase inhibitor (AHRD V3.3 *** O24639_SOLTU)
Solyc07g051950.3	1831.48	274.136	-2.74	2.0539e-10	1.0426e-07	--	S-type anion channel SLAH1 (AHRD V3.3 *** W9QIC7_9ROSA)
Solyc07g052380.3	15.3919	0.595146	-4.6928	0.0007823	0.034176	--	Protein DETOXIFICATION (AHRD V3.3 *** K4CFD7_SOLLC)
Solyc07g052780.3	0.326291	18.2001	5.8016	0.0005037	0.024459	--	TIR-NBS-LRR class disease resistance protein (AHRD V3.3 *-* A2I7Q5_9ROSI)
Solyc07g052790.2	1.40412	91.8672	6.0318	6.9766e-14	8.3663e-11	--	disease resistance protein (TIR-NBS-LRR class) (AHRD V3.3 *** AT5G17680.2)
Solyc07g052990.1	701.829	155.989	-2.1697	5.2844e-07	0.00010221	--	LOW QUALITY:Ypt/Rab-GAP domain of gyp1p superfamily protein (AHRD V3.3 --* AT2G43490.5)
Solyc07g053030.3	2.15565	27.9241	3.6953	0.00014442	0.009739	--	GH3 family protein (AHRD V3.3 *** A0A0K9NRD8_ZOSMR)
Solyc07g053050.1	410.941	117.88	-1.8016	8.4197e-05	0.0063304	--	Calcium-binding family protein (AHRD V3.3 *** B9I910_POPTR)
Solyc07g053640.1	94.298	359.562	1.9309	1.6151e-05	0.0018186	--	LOW QUALITY:Arabinogalactan-protein (AHRD V3.3 *-* Q41256_NICAL)
Solyc07g053740.1	4628.84	727.307	-2.67	6.4503e-09	2.3801e-06	--	Ethylene Response Factor F.4
Solyc07g054470.1	126.257	347.761	1.4617	0.00087471	0.036741	--	methionyl-tRNA synthetase (AHRD V3.3 -** AT5G10695.1)
Solyc07g054760.1	3121.31	1215.6	-1.3605	0.0010134	0.04066	--	LOW QUALITY:Wound-responsive family protein (AHRD V3.3 *** AT4G10265.1)
Solyc07g054780.1	7005.82	509.092	-3.7826	1.4392e-15	2.1574e-12	--	LOW QUALITY:Wound-responsive family protein (AHRD V3.3 *** AT4G10265.1)
Solyc07g055440.2	12.9579	162.003	3.6441	4.9687e-11	2.9066e-08	--	Cytochrome P450 (AHRD V3.3 *-* A0A103YA09_CYNCS)
Solyc07g055560.3	12.8875	211.711	4.0381	2.2168e-06	0.0003467	--	Cytochrome P450 (AHRD V3.3 *** A0A124SAX2_CYNCS)
Solyc07g056280.3	14.247	81.0508	2.5082	0.00086879	0.036556	--	WRKY transcription factor 30
Solyc07g061740.3	1.00741	40.4282	5.3266	6.3924e-05	0.0051971	--	Ankyrin repeat-containing-like protein (AHRD V3.3 *** A0A061FUD1_THECC)
Solyc07g063650.3	5218.78	2040.78	-1.3546	0.00094187	0.038932	--	Ubiquitin carboxyl-terminal hydrolase, putative (AHRD V3.3 *** B9SIG8_RICCO)
Solyc07g064720.3	84.0507	7.27356	-3.5305	4.8468e-08	1.3061e-05	--	GDSL esterase/lipase (AHRD V3.3 *** W9RB61_9ROSA)
Solyc07g064830.3	58.7295	175.861	1.5823	0.00099364	0.040363	--	Starch branching enzyme III (AHRD V3.3 *** I0B8P4_WHEAT)
Solyc07g065250.3	69.0346	18.5366	-1.8969	0.0013278	0.048694	--	MAP kinase kinase kinase 60
Solyc07g066385.1	860.444	326.31	-1.3988	0.00079383	0.034479	--	alpha-vacuolar processing enzyme (AHRD V3.3 --* AT2G25940.1)
Solyc08g005610.3	1142.3	123.197	-3.2129	0.00028314	0.015683	--	xyloglucan endotransglucosylase-hydrolase 5
Solyc08g005725.1	4.75173	68.2319	3.8439	1.1685e-05	0.0013943	--	Cytochrome P450-2 (AHRD V3.3 *** R9R6P9_SOLPI)
Solyc08g006110.3	278.661	96.1525	-1.5351	0.00063721	0.029278	--	BZIP transcription factor (AHRD V3.3 *** G7I545_MEDTR)
Solyc08g006880.3	337.738	1240.9	1.8774	9.9684e-06	0.0012388	--	Multidrug resistance protein ABC transporter family protein (AHRD V3.3 *** G7IP56_MEDTR)
Solyc08g007040.3	57.8111	291.226	2.3327	0.00072274	0.03216	--	Glycine cleavage system h protein (AHRD V3.3 *** A0A0A0LI67_CUCSA)
Solyc08g007500.3	31.6946	3.97216	-2.9962	0.00047061	0.023224	--	PPR containing protein (AHRD V3.3 *** AT4G22758.1)
Solyc08g008020.1	1.10636	27.7222	4.6471	4.3705e-05	0.0039556	--	C2 calcium/lipid-binding plant phosphoribosyltransferase family protein (AHRD V3.3 *** AT4G11610.2)
Solyc08g008370.3	9541.47	1180.54	-3.0148	0.00010493	0.0075572	--	DCD (Development and cell death) domain protein (AHRD V3.3 *** A0A072TUZ0_MEDTR)
Solyc08g008500.3	4.26942	48.393	3.5027	5.6673e-06	0.00075613	--	Dof zinc finger protein (AHRD V3.3 *** A0A0B6VI93_TOBAC)
Solyc08g008630.3	150.679	491.201	1.7048	0.00010622	0.0076047	--	beta-carotene isomerase D27 (AHRD V3.3 *** AT1G64680.2)
Solyc08g013850.1	16.1889	77.2241	2.254	0.00018624	0.011602	--	Pentatricopeptide repeat-containing protein (AHRD V3.3 *** A0A118JW03_CYNCS)
Solyc08g014340.3	726.359	2412.94	1.732	2.4226e-05	0.0025597	--	Cysteine synthase (AHRD V3.3 *** K4CJ67_SOLLC)
Solyc08g015965.1	0	79.9175	Inf	8.2428e-16	1.4121e-12	--	Retrovirus-related Pol polyprotein from transposon TNT 1-94 (AHRD V3.3 *-* A0A151R7Y9_CAJCA)
Solyc08g016150.1	86.8935	12.1676	-2.8362	0.00037355	0.01935	--	LOW QUALITY:Avr9/Cf-9 rapidly elicited protein 180 (AHRD V3.3 *** Q9FQZ1_TOBAC)
Solyc08g022130.2	36.6537	169.899	2.2126	9.1296e-06	0.0011524	--	F-box-like/WD repeat-containing protein TBL1XR1 (AHRD V3.3 --* A0A1D1XH95_9ARAE)
Solyc08g041860.1	4219.66	1463.45	-1.5278	0.00022526	0.013439	--	serine/arginine repetitive matrix-like protein (AHRD V3.3 *-* AT4G32020.1)
Solyc08g041930.1	6.61843	82.8886	3.6466	1.4192e-08	4.7943e-06	--	LOW QUALITY:flocculation protein (AHRD V3.3 --* AT2G39950.1)
Solyc08g061180.1	6.13794	39.0412	2.6692	0.0003221	0.017321	--	Pentatricopeptide repeat-containing protein, putative (AHRD V3.3 --* B9SZC0_RICCO)
Solyc08g061610.3	68.2581	209.594	1.6185	0.00066205	0.030187	--	P-type ATPase of Arabidopsis 2 (AHRD V3.3 *** AT5G21930.2)
Solyc08g061630.3	25.3543	103.876	2.0346	0.00016749	0.010741	--	YGGT family protein (AHRD V3.3 *** B9HD03_POPTR)
Solyc08g061980.3	50.1345	192.236	1.939	7.5512e-05	0.0059186	--	Mechanosensitive ion channel family protein (AHRD V3.3 *** G7J8E6_MEDTR)
Solyc08g062580.1	2.96515	27.6356	3.2204	0.00070933	0.031947	--	Pentatricopeptide repeat-containing protein family (AHRD V3.3 *** A0A151SLA5_CAJCA)
Solyc08g062680.1	539.741	152.037	-1.8278	0.00015453	0.010154	--	LOW QUALITY:Harbinger transposase-derived nuclease (AHRD V3.3 *-* A0A103Y2W0_CYNCS)
Solyc08g062930.2	3.60165	34.5182	3.2606	0.000124	0.0086687	--	Calmodulin binding protein, putative (AHRD V3.3 *** B9RQR7_RICCO)
Solyc08g066260.3	216.882	30.7297	-2.8192	2.7797e-08	8.3334e-06	--	Histidine decarboxylase (AHRD V3.3 *** DCHS_SOLLC)
Solyc08g068400.3	203.656	571.305	1.4881	0.00041492	0.021084	--	alpha/beta-Hydrolases superfamily protein (AHRD V3.3 *** AT5G25770.3)
Solyc08g069010.3	23.3379	90.836	1.9606	0.00054806	0.026084	--	Pentatricopeptide repeat-containing protein, putative (AHRD V3.3 *** B9RNM2_RICCO)
Solyc08g074270.3	117.331	406.79	1.7937	4.6154e-05	0.0040998	--	Cryptochrome DASH, chloroplastic/mitochondrial (AHRD V3.3 *** CRYD_SOLLC)
Solyc08g074893.1	0	21.0771	Inf	5.8314e-06	0.00076904	--	HSP20-like chaperones superfamily protein (AHRD V3.3 --* AT1G76780.3)
Solyc08g075520.3	208.262	534.816	1.3606	0.0012264	0.046394	--	UPF0162 protein XF_1494 (AHRD V3.3 *-* A0A1D1XBY2_9ARAE)
Solyc08g075570.3	1.04929	49.0007	5.5453	5.7106e-09	2.2091e-06	--	Sodium:solute symporter family protein (AHRD V3.3 *** G7K6S1_MEDTR)
Solyc08g075780.3	1246.42	435.977	-1.5155	0.00026827	0.015283	--	Ubiquitin-fold modifier 1 (AHRD V3.3 *** K4CMU5_SOLLC)
Solyc08g078510.3	9339.14	3106.36	-1.5881	0.00022309	0.013377	--	GRAM domain protein/ABA-responsive-like protein (AHRD V3.3 *** G7KW78_MEDTR)
Solyc08g078960.3	149.402	686.157	2.1993	0.00035873	0.018745	--	Oxysterol-binding family protein (AHRD V3.3 *** U5GRI5_POPTR)
Solyc08g079180.3	884.754	2674.65	1.596	0.00010978	0.0078132	--	Elongation factor G, chloroplastic (AHRD V3.3 *** K4CNS6_SOLLC)
Solyc08g079235.1	82.7856	227.011	1.4553	0.0012642	0.047082	--	Plant invertase/pectin methylesterase inhibitor (AHRD V3.3 *** G7KG88_MEDTR)
Solyc08g079790.1	16.4812	74.9251	2.1846	0.00027911	0.015628	--	Nucleotide-sugar transporter family protein (AHRD V3.3 *** A0A061G5R7_THECC)
Solyc08g079820.3	116.21	323.918	1.4789	0.00071327	0.031976	--	Nudix hydrolase (AHRD V3.3 *** A0A061G560_THECC)
Solyc08g080750.3	92.4966	23.793	-1.9589	0.0004854	0.023763	--	LURP-one-like protein (AHRD V3.3 *** AT1G53875.1)
Solyc08g081390.3	0.354824	18.6738	5.7178	0.00010595	0.0076047	--	Phosphoglycerate mutase family protein (AHRD V3.3 *** A0A061G5H4_THECC)
Solyc08g081790.2	263.689	5.43628	-5.6001	1.2152e-07	2.8856e-05	--	Dirigent protein (AHRD V3.3 *** K4CPH5_SOLLC)
Solyc08g081850.1	15.5157	73.2934	2.24	0.00023643	0.013898	--	LOW QUALITY:transmembrane protein, putative (DUF1191) (AHRD V3.3 *** AT4G23720.1)
Solyc08g082120.2	21.5298	133.634	2.6339	0.00048549	0.023763	--	Methanol inducible protein (AHRD V3.3 *** D1MAX5_NICBE)
Solyc08g082170.3	1073.41	354.754	-1.5973	0.00026186	0.014989	--	Pectin lyase-like superfamily protein (AHRD V3.3 *** A0A097PQY8_SOLLC)
Solyc08g082250.3	140.696	647.561	2.2024	5.4038e-07	0.00010368	--	endo-beta-1,4-D-glucanase (Cel8)
Solyc08g082310.3	127.313	20.1978	-2.6561	9.1274e-07	0.00016216	--	RING/U-box superfamily protein (AHRD V3.3 *** AT5G53110.1)
Solyc08g082930.2	287.622	81.0644	-1.827	5.817e-05	0.0048761	--	Bhlh transcription factor, putative (AHRD V3.3 *-* B9RYR7_RICCO)
Solyc09g005480.3	414.576	76.0247	-2.4471	7.7385e-08	1.9957e-05	--	F-box family protein, putative (AHRD V3.3 *** A0A061GHK4_THECC)
Solyc09g005523.1	69.6723	0	#NAME?	3.5527e-09	1.4949e-06	--	UDP-glucuronic acid decarboxylase 1 (AHRD V3.3 *-* AT3G53520.4)
Solyc09g005543.1	14.5047	0	#NAME?	0.00013572	0.0092478	--	Ethylene-insensitive 2 (AHRD V3.3 *-* Q3S3T1_SOLLC)
Solyc09g005770.1	115.9	0.294333	-8.6212	1.4167e-19	4.8539e-16	--	F-box family protein, putative (AHRD V3.3 *** A0A061GHK4_THECC)
Solyc09g007880.1	654.449	126.639	-2.3696	2.5822e-05	0.0026581	--	LOW QUALITY:transmembrane protein (AHRD V3.3 *** AT1G31335.1)
Solyc09g007900.3	1094.51	419.057	-1.3851	0.00079499	0.034479	--	Phenylalanine ammonia-lyase (AHRD V3.3 *** A0A124SBF6_CYNCS)
Solyc09g008175.1	2783.73	692.798	-2.0065	1.5778e-06	0.00025398	--	SAUR-like auxin-responsive protein family (AHRD V3.3 *-* AT2G28085.1)
Solyc09g008240.3	82.1268	583.505	2.8288	7.2945e-07	0.00013355	--	ABC transporter B family protein (AHRD V3.3 *** G7L3V6_MEDTR)
Solyc09g008270.3	35.2535	168.53	2.2572	5.0239e-06	0.00068853	--	translation initiation factor (AHRD V3.3 *** AT2G36885.1)
Solyc09g008430.3	388.153	140.407	-1.467	0.00070525	0.031854	--	CHY zinc finger family protein, expressed (AHRD V3.3 *** Q337P1_ORYSJ)
Solyc09g008830.3	669.3	127.941	-2.3872	8.6117e-05	0.0064344	--	Transcription factor, putative (AHRD V3.3 *** B9RIA5_RICCO)
Solyc09g009380.3	6.62115	38.1437	2.5263	0.00079939	0.034607	--	Protein kinase (AHRD V3.3 *-* A0A0K9NMI8_ZOSMR)
Solyc09g009650.3	3144.5	1276.53	-1.3006	0.0013109	0.048222	--	Pentatricopeptide repeat (PPR) superfamily protein (AHRD V3.3 --* AT3G18110.1)
Solyc09g009940.3	607.838	1522.41	1.3246	0.0013622	0.049503	--	Signal recognition particle 54 kDa protein (AHRD V3.3 *** W9R2A9_9ROSA)
Solyc09g009970.3	14.4977	78.1529	2.4305	7.6463e-05	0.0059349	--	Rho GTPase-activating protein gacA (AHRD V3.3 *** A0A151TVS8_CAJCA)
Solyc09g009990.3	69.0752	197.49	1.5155	0.0012681	0.04712	--	GATA zinc finger domain-containing protein C1393.08 isoform 2 (AHRD V3.3 *** A0A061F1A4_THECC)
Solyc09g011810.3	115.341	344.579	1.5789	0.00037449	0.019357	--	Fructose-1,6-bisphosphatase (AHRD V3.3 *** Q9XF82_SOLTU)
Solyc09g013070.3	448.391	152.847	-1.5527	0.00040188	0.020508	--	3-oxo-5-alpha-steroid 4-dehydrogenase family protein (AHRD V3.3 *-* AT2G38050.1)
Solyc09g014610.3	20.5573	0.626477	-5.0362	0.00050199	0.024459	--	S-type anion channel (AHRD V3.3 *** A0A098GMQ9_9ROSI)
Solyc09g015140.2	113.808	343.009	1.5916	0.00074129	0.032742	--	Replication protein A 70 kDa DNA-binding subunit B (AHRD V3.3 --* RFA1B_ARATH)
Solyc09g015770.3	3668.97	841.471	-2.1244	3.003e-07	6.3526e-05	--	WRKY transcription factor 81
Solyc09g018070.2	91.2449	12.0559	-2.92	2.7049e-06	0.00040802	--	Protein DETOXIFICATION (AHRD V3.3 *** M0ZP00_SOLTU)
Solyc09g018610.1	2.36964	32.8088	3.7913	6.144e-05	0.0050639	--	LOW QUALITY:Mitochondrial ATP synthase subunit G protein (AHRD V3.3 --* AT4G26210.2)
Solyc09g042230.1	44.8426	3.05677	-3.8748	0.00032326	0.017344	--	LOW QUALITY:AIG2-like (avirulence induced gene) family protein (AHRD V3.3 --* AT2G24390.2)
Solyc09g056385.1	47.6972	3.33166	-3.8396	1.1035e-06	0.00018686	--	auxin-induced in root cultures-like protein (AHRD V3.3 *** AT3G07390.1)
Solyc09g060100.3	20.7631	150.475	2.8574	8.9941e-08	2.2948e-05	--	transmembrane protein (AHRD V3.3 *** AT4G13150.1)
Solyc09g064500.3	276.272	792.878	1.521	0.00025706	0.01475	--	Photosystem II reaction center Psb28 protein (AHRD V3.3 *** K4CU78_SOLLC)
Solyc09g064720.3	4210.56	1456.73	-1.5313	0.00016581	0.01069	--	Endo-1,3-1,4-beta-d-glucanase, putative (AHRD V3.3 *** B9SFP3_RICCO)
Solyc09g065180.3	254.341	955.708	1.9098	8.3726e-06	0.0010738	--	binding protein precursor AF106660
Solyc09g065430.3	0	36.3987	Inf	4.3318e-09	1.7609e-06	--	Lipid transfer protein (AHRD V3.3 *** G7K520_MEDTR)
Solyc09g065780.3	57.4058	10.286	-2.4805	0.00016676	0.010723	--	3-ketoacyl-CoA synthase (AHRD V3.3 *** K4CUK4_SOLLC)
Solyc09g072620.3	127.26	341.099	1.4224	0.0013698	0.04953	--	Phytochelatin synthase (AHRD V3.3 *** Q84JR4_SOLTU)
Solyc09g074250.3	33.86	143.539	2.0838	3.6061e-05	0.0034185	--	Protein kinase family protein (AHRD V3.3 *** AT5G35960.1)
Solyc09g074380.3	95.6736	13.1717	-2.8607	8.3803e-07	0.00014999	--	DCD (Development and Cell Death) domain protein (AHRD V3.3 *-* AT2G32910.1)
Solyc09g075020.3	1216.41	3097.71	1.3486	0.00099416	0.040363	--	Multidrug resistance protein ABC transporter family protein (AHRD V3.3 *** G7IF78_MEDTR)
Solyc09g075140.3	49.3821	273.233	2.4681	1.2473e-06	0.00020774	--	alpha/beta-Hydrolases superfamily protein (AHRD V3.3 *** AT3G62860.1)
Solyc09g075460.3	386.109	1107.06	1.5197	0.00024962	0.014461	--	Pectin lyase-like superfamily protein (AHRD V3.3 *** AT3G16850.1)
Solyc09g082060.3	340.184	959.335	1.4957	0.00036303	0.018846	--	Cysteine synthase (AHRD V3.3 *** CYSK_SOLTU)
Solyc09g082190.1	0	12.1893	Inf	0.00071869	0.032099	--	LOW QUALITY:DUF1677 family protein (AHRD V3.3 *** G7K3P0_MEDTR)
Solyc09g082240.3	42.9206	6.67193	-2.6855	0.00024023	0.014055	--	Acetyltransferase (GNAT) domain protein (AHRD V3.3 *** A0A072U473_MEDTR)
Solyc09g082250.2	25.7707	0.294333	-6.4521	0.0013713	0.04953	--	Acetyltransferase (GNAT) domain protein (AHRD V3.3 *-* A0A072UXR7_MEDTR)
Solyc09g082500.3	32.8796	171.542	2.3833	0.00093969	0.038925	--	Tesmin/TSO1-like CXC domain protein (AHRD V3.3 *** G7K3P9_MEDTR)
Solyc09g082990.3	709.321	1954.88	1.4626	0.0004057	0.020659	--	GDP-mannose 3',5'-epimerase (AHRD V3.3 *** C6K2L0_SOLLC)
Solyc09g090070.2	408.142	1591.44	1.9632	0.00016414	0.010611	--	phosphate transporter 1
Solyc09g090470.3	8.19464	45.7689	2.4816	0.00038107	0.019613	--	Peptide transporter (AHRD V3.3 *** G7I4R9_MEDTR)
Solyc09g090510.3	3.5883	127.255	5.1483	3.0083e-06	0.00044265	--	Cyclopropane-fatty-acyl-phospholipid synthase (AHRD V3.3 *** AT3G23510.1)
Solyc09g090900.3	63.9905	16.4618	-1.9587	0.0009431	0.038932	--	Aconitate hydratase (AHRD V3.3 *** A0A059LL79_9CHLO)
Solyc09g091260.3	14.691	70.5249	2.2632	0.00020627	0.012524	--	Non-specific serine/threonine protein kinase (AHRD V3.3 *** K4CWF2_SOLLC)
Solyc09g091520.2	11.0627	150.496	3.766	2.4373e-10	1.1462e-07	--	60S acidic ribosomal protein P0 (AHRD V3.3 *** K4CWH8_SOLLC)
Solyc09g091550.3	9.46064	1112.16	6.8772	6.0827e-35	7.2943e-31	--	SAM dependent carboxyl methyltransferase (AHRD V3.3 *** A0A103XKM2_CYNCS)
Solyc09g091850.3	256.113	671.064	1.3897	0.00089219	0.03741	--	Non-lysosomal glucosylceramidase (AHRD V3.3 *** K4CWL1_SOLLC)
Solyc09g091855.1	41.2366	179.922	2.1254	2.0777e-05	0.0022346	--	Nucleotide-diphospho-sugar transferases superfamily protein (AHRD V3.3 --* AT2G35710.1)
Solyc09g092270.3	2.69593	60.9392	4.4985	6.9738e-05	0.0055683	--	Transferase family protein (AHRD V3.3 *** B9GFT7_POPTR)
Solyc09g097970.3	14.5538	63.8599	2.1335	0.00060773	0.028302	--	NAD(P)-linked oxidoreductase superfamily protein (AHRD V3.3 *** AT1G60710.1)
Solyc09g098080.3	481.731	62.5057	-2.9462	1.0198e-07	2.5477e-05	--	Glycosyltransferase (AHRD V3.3 *** K4CWX9_SOLLC)
Solyc09g098290.3	5.50416	300.839	5.7723	1.8892e-05	0.0020785	--	Receptor protein kinase, putative (AHRD V3.3 *** B9RWV4_RICCO)
Solyc10g005100.3	9131.34	3250.19	-1.4903	0.00027167	0.015331	--	plasma-membrane associated cation-binding protein 1 (AHRD V3.3 *** AT4G20260.6)
Solyc10g005920.3	34.7981	125.304	1.8484	0.00054921	0.026084	--	Enhancer of mRNA-decapping protein 4 (AHRD V3.3 *-* A0A0B2S7S2_GLYSO)
Solyc10g006030.3	214.609	580.41	1.4354	0.0007619	0.033468	--	Ribosomal protein S10 (AHRD V3.3 *** A0A103Y4F5_CYNCS)
Solyc10g006130.1	3277.46	812.75	-2.0117	3.2139e-06	0.00047002	--	EAR motif SlERF36
Solyc10g006660.3	3669.43	478.842	-2.9379	0.001162	0.045061	--	Calcium-binding family protein (AHRD V3.3 *** B9I910_POPTR)
Solyc10g006740.3	24.5038	135.977	2.4723	3.3077e-06	0.00048079	--	Calcium-binding family protein (AHRD V3.3 *** B9I910_POPTR)
Solyc10g006820.3	214.048	563.672	1.3969	0.0012311	0.046426	--	Myosin VIII-2 (AHRD V3.3 *** B0CN63_NICBE)
Solyc10g006900.3	26.0329	210.031	3.0122	6.9918e-09	2.5408e-06	--	light dependent NADH:protochlorophyllide oxidoreductase 3 s2
Solyc10g007930.3	11.5504	230.764	4.3204	6.345e-05	0.0051794	--	Cytochrome P450 (AHRD V3.3 *-* A0A103XS13_CYNCS)
Solyc10g008160.3	5.57186	43.1321	2.9525	0.00068145	0.030954	--	Two-component response regulator-like APRR2 (AHRD V3.3 *** A0A151SET7_CAJCA)
Solyc10g008400.2	1304.56	116.169	-3.4893	2.6225e-06	0.00039808	--	RING/U-box superfamily protein (AHRD V3.3 *-* AT1G74990.1)
Solyc10g009120.2	148.676	29.9556	-2.3113	8.1466e-06	0.0010505	--	LOW QUALITY:DNA repair (Rad51) family protein (AHRD V3.3 --* AT2G28560.6)
Solyc10g018300.2	1389.5	5229.11	1.912	3.707e-06	0.00052609	--	Transketolase (AHRD V3.3 *** AT3G60750.1)
Solyc10g024490.2	72.6218	378.985	2.3837	3.8238e-07	7.8384e-05	--	Peptide transporter, putative (AHRD V3.3 *** B9S1I2_RICCO)
Solyc10g038185.1	6.52581	215.252	5.0437	7.1393e-17	1.5566e-13	--	Unknown protein (AHRD V3.3 )
Solyc10g044513.1	0	50.9135	Inf	1.2256e-11	7.9448e-09	--	Retrovirus-related Pol polyprotein from transposon 412 family (AHRD V3.3 --* A0A151R299_CAJCA)
Solyc10g045290.2	6.76471	60.6004	3.1632	3.6856e-05	0.0034529	--	Kinase interacting (KIP1-like) family protein, putative (AHRD V3.3 *** A0A061DQM7_THECC)
Solyc10g050060.2	1997.45	752.329	-1.4087	0.00044898	0.022388	--	Calcium-dependent lipid-binding (CaLB domain) family protein (AHRD V3.3 *** AT4G34150.1)
Solyc10g050320.1	0	13.5675	Inf	0.00034097	0.018013	--	LOW QUALITY:SPX domain-containing protein (AHRD V3.3 *-* D7MDY2_ARALL)
Solyc10g050323.1	0.354824	84.2723	7.8918	3.3158e-15	4.678e-12	--	Transposon protein, putative, CACTA, En/Spm sub-class (AHRD V3.3 *-* Q2RB37_ORYSJ)
Solyc10g050325.1	25.604	177.302	2.7918	9.2158e-08	2.3266e-05	--	Kinesin-like calmodulin-binding protein like (AHRD V3.3 *-* A0A0B2PXL0_GLYSO)
Solyc10g051010.2	2009.67	710.537	-1.5	0.0002815	0.015628	--	Cytochrome P450 (AHRD V3.3 *-* A9ZT56_COPJA)
Solyc10g052650.2	13.0508	59.5664	2.1904	0.00062806	0.028968	--	F-box protein (AHRD V3.3 *-* A0A0B2RZB4_GLYSO)
Solyc10g054420.2	20.0768	88.5564	2.1411	0.00018877	0.011699	--	PsbP-like protein 2 (AHRD V3.3 *** A0A061FNQ0_THECC)
Solyc10g055390.2	117.137	22.0347	-2.4104	1.0101e-05	0.001245	--	Nodulin-like / Major Facilitator Superfamily protein (AHRD V3.3 *** A0A0K9P7P6_ZOSMR)
Solyc10g055720.2	424.084	161.888	-1.3894	0.0012798	0.04737	--	MAP kinase kinase kinase 75
Solyc10g055760.2	840.838	232.851	-1.8524	0.0010138	0.04066	--	NAC domain protein NAC6
Solyc10g074740.1	4874.58	1610.53	-1.5977	6.6266e-05	0.0053543	--	Calcium-binding protein CAST (AHRD V3.3 *** CAST_SOLTU)
Solyc10g078265.1	116.047	369.367	1.6703	0.00017515	0.011113	--	Peptidyl-prolyl cis-trans isomerase (AHRD V3.3 *** A0A0K9NXQ5_ZOSMR)
Solyc10g078270.2	14.7329	71.517	2.2792	0.00017637	0.011138	--	WAT1-related protein (AHRD V3.3 *** K4D269_SOLLC)
Solyc10g078390.2	211.367	717.359	1.7629	3.6673e-05	0.0034493	--	Protein kinase superfamily protein (AHRD V3.3 *** AT3G56760.1)
Solyc10g079750.2	0.709648	28.3895	5.3221	4.2649e-06	0.0005947	--	BTB/POZ ankyrin repeat protein (AHRD V3.3 *** G8GTN4_MEDTR)
Solyc10g080100.2	128.874	362.646	1.4926	0.00084314	0.035602	--	villin 2 (AHRD V3.3 *** AT2G41740.2)
Solyc10g080610.1	376.329	1406.11	1.9016	1.1344e-05	0.0013672	--	F-box/kelch-repeat protein (AHRD V3.3 *** A0A172MAC1_VITPS)
Solyc10g080840.1	18291.3	4001.68	-2.1925	0.001173	0.045302	--	Cytochrome P450 (AHRD V3.3 *** A2PZD4_IPONI)
Solyc10g080980.2	0	43.8461	Inf	0.0012239	0.046373	--	WAT1-related protein (AHRD V3.3 *** K4D2Y5_SOLLC)
Solyc10g081040.1	5971.65	1032	-2.5327	6.9732e-08	1.8179e-05	--	arginine/serine-rich 45 (AHRD V3.3 --* AT1G16610.7)
Solyc10g081200.1	102.365	296.541	1.5345	0.00092816	0.038581	--	LOW QUALITY:Transmembrane protein, putative (AHRD V3.3 *** G7L2Q0_MEDTR)
Solyc10g081980.2	3027.64	563.629	-2.4254	0.00014574	0.0097914	--	Late embryogenesis abundant (LEA) hydroxyproline-rich glycoprotein family, putative (AHRD V3.3 *** A0A061F1P4_THECC)
Solyc10g083700.3	13.4144	146.833	3.4523	4.528e-06	0.00062774	--	Cytochrome P450 (AHRD V3.3 *** Q8H0I7_PETHY)
Solyc10g083720.2	7607.01	2593.97	-1.5522	0.00013038	0.00896	--	Pyruvate kinase family protein (AHRD V3.3 *** AT3G52990.1)
Solyc10g084060.2	63.2299	8.38129	-2.9154	9.3498e-06	0.0011692	--	cysteine-rich TM module stress tolerance protein (AHRD V3.3 *** AT5G04080.1)
Solyc10g084070.1	281.052	90.3003	-1.638	0.0012601	0.047002	--	LOW QUALITY:Endoglucanase (AHRD V3.3 --* A0A022RID5_ERYGU)
Solyc10g084670.2	7.75876	45.1947	2.5423	0.0010871	0.042815	--	Eukaryotic translation initiation factor 3 subunit A (AHRD V3.3 *** K4D3Q1_SOLLC)
Solyc10g084680.1	13.5998	57.8926	2.0898	0.00097676	0.040046	--	Sulfate transporter, putative (AHRD V3.3 *** A0A061GW43_THECC)
Solyc10g084880.3	712.508	83.4409	-3.0941	2.1008e-07	4.5392e-05	--	LOW QUALITY:Avr9/Cf-9 rapidly elicited protein 137 (AHRD V3.3 *** Q9FQZ2_TOBAC)
Solyc10g085080.2	22.292	135.902	2.608	0.00070103	0.031724	--	8-amino-7-oxononanoate synthase (AHRD V3.3 *** AT3G09050.1)
Solyc10g085220.2	52.2947	219.392	2.0688	0.00093743	0.038899	--	Mitochondrial carrier protein, expressed (AHRD V3.3 *** Q10MX0_ORYSJ)
Solyc10g085460.2	215.492	734.023	1.7682	3.5633e-05	0.0033914	--	Nbs-lrr resistance protein, putative (AHRD V3.3 *** A0A061FEU3_THECC)
Solyc10g085590.1	2713.71	736.807	-1.8809	0.0012108	0.04602	--	Ubiquitin-conjugating enzyme/RWD-like protein (AHRD V3.3 *** AT3G12400.1)
Solyc10g085750.2	61.1443	231.783	1.9225	4.6027e-05	0.0040998	--	Polyadenylate-binding protein (AHRD V3.3 *** K4D409_SOLLC)
Solyc10g085850.1	74.7865	10.4719	-2.8363	6.3132e-06	0.00082741	--	LOW QUALITY:S-locus lectin protein kinase family protein (AHRD V3.3 --* AT1G61360.1)
Solyc10g085950.2	2.19754	29.5928	3.7513	7.6216e-05	0.0059349	--	aluminum sensitive 3 (AHRD V3.3 *** AT2G37330.1)
Solyc10g086530.1	0	16.6561	Inf	5.8051e-05	0.0048761	--	GRAS family transcription factor (AHRD V3.3 *** A0A072U0I2_MEDTR)
Solyc10g086660.2	467.767	1237.98	1.4041	0.00059155	0.027603	--	Rop guanine nucleotide exchange factor, putative (AHRD V3.3 *** B9T764_RICCO)
Solyc10g086690.2	314.938	100.765	-1.6441	0.00022698	0.013475	--	Phosphatidylinositol:ceramide inositolphosphotransferase (AHRD V3.3 *** IPCS_ORYSI)
Solyc10g086710.2	445.147	73.3198	-2.602	0.0004824	0.023709	--	PAR1-like protein (AHRD V3.3 *** A0A103XQ58_CYNCS)
Solyc10g086730.2	610.981	1590.19	1.38	0.00079396	0.034479	--	Fructose-1,6-bisphosphatase (AHRD V3.3 *** W9S5L8_9ROSA)
Solyc10g087010.2	195.474	753.715	1.947	4.7319e-05	0.004142	--	Cytochrome P450 (AHRD V3.3 *** A0A103XWG4_CYNCS)
Solyc11g006020.2	27.8775	239.241	3.1013	0.0011933	0.045646	--	NADH dehydrogenase-like complex O (AHRD V3.3 *** A0A0F7GYD5_9ROSI)
Solyc11g006040.2	8.38281	184.893	4.4631	1.7516e-10	9.3356e-08	--	Receptor protein kinase, putative (AHRD V3.3 *** B9T5F6_RICCO)
Solyc11g006410.2	19.9903	81.8707	2.034	0.00058207	0.027373	--	EEIG1/EHBP1 N-terminal domain-containing protein (AHRD V3.3 *** A0A103PZW1_CYNCS)
Solyc11g006470.2	460.282	1159.78	1.3333	0.0010483	0.041766	--	Core-2/I-branching beta-1,6-N-acetylglucosaminyltransferase family protein (AHRD V3.3 *** AT5G22070.1)
Solyc11g007370.2	81.8856	280.159	1.7746	0.00012703	0.008755	--	Glycosyltransferase (AHRD V3.3 *** K4D4Z8_SOLLC)
Solyc11g007410.2	4.80786	41.6757	3.1157	8.6741e-05	0.0064408	--	Receptor-like protein kinase (AHRD V3.3 *-* A0A061EYK6_THECC)
Solyc11g007900.2	303.568	78.765	-1.9464	0.00031256	0.01699	--	2-oxoglutarate (2OG) and Fe(II)-dependent oxygenase superfamily protein (AHRD V3.3 *-* AT2G36690.2)
Solyc11g008480.2	4.33984	44.1902	3.348	1.8412e-05	0.002035	--	Photosystem II reaction center PsbP family protein (AHRD V3.3 *** AT3G05410.2)
Solyc11g009020.2	62.1488	228.429	1.8779	6.3455e-05	0.0051794	--	Haloacid dehalogenase-like hydrolase (HAD) superfamily protein (AHRD V3.3 *** AT4G39970.1)
Solyc11g010500.1	3884.92	1285.09	-1.596	8.0376e-05	0.0061589	--	Mitochondrial carrier protein (AHRD V3.3 *** A0A0K9PSM6_ZOSMR)
Solyc11g011180.2	3.00704	95.8187	4.9939	1.9493e-06	0.00030961	--	Leucine-rich receptor-like kinase family protein, putative (AHRD V3.3 *** G7JP58_MEDTR)
Solyc11g011300.2	362.338	115.731	-1.6466	0.001163	0.045061	--	Rhamnogalacturonate lyase family protein (AHRD V3.3 *** AT2G22620.3)
Solyc11g011580.2	60.6852	8.52392	-2.8318	0.00052802	0.02543	--	GRAM domain-containing protein / ABA-responsive protein-related (AHRD V3.3 *** A0A061E267_THECC)
Solyc11g012330.2	0	19.6962	Inf	1.2319e-05	0.0014627	--	E3 ubiquitin-protein ligase-like protein (AHRD V3.3 *** A0A1B1LUK2_VITPS)
Solyc11g012450.2	157.791	492.67	1.6426	0.00015254	0.010079	--	Inositol transporter 4
Solyc11g012980.1	351.034	29.1355	-3.5908	3.5628e-13	3.7152e-10	--	Ethylene-responsive transcription factor (AHRD V3.3 *** A0A0K9P1G2_ZOSMR)
Solyc11g016970.2	12.8359	150.106	3.5477	0.00018617	0.011602	--	Protein DETOXIFICATION (AHRD V3.3 *** K4D6K1_SOLLC)
Solyc11g017440.2	29.2537	2.40544	-3.6042	0.00012433	0.0086687	--	Gibberellin-regulated family protein (AHRD V3.3 *** AT1G22690.3)
Solyc11g018490.2	15.8135	78.1774	2.3056	0.00023502	0.013849	--	Beta-galactosidase (AHRD V3.3 *-* K4D6Q4_SOLLC)
Solyc11g031970.2	40.4314	180.039	2.1548	1.144e-05	0.0013719	--	DNA-directed RNA polymerase subunit beta (AHRD V3.3 *** A0A0B0P3R2_GOSAR)
Solyc11g039670.1	0	14.8544	Inf	0.00015685	0.010279	--	LOW QUALITY:transcription coactivator (AHRD V3.3 --* AT1G77320.3)
Solyc11g044360.2	28.0387	112.599	2.0057	0.00016403	0.010611	--	mTERF family protein
Solyc11g065320.2	58.0553	201.717	1.7968	0.00016078	0.010507	--	Zinc finger transcription factor 67
Solyc11g068710.2	228.317	14.7939	-3.948	0.00024085	0.014055	--	F-box family protein (AHRD V3.3 *** B9MYU0_POPTR)
Solyc11g069270.2	1589.9	3879.35	1.2869	0.0013157	0.048323	--	Beta-galactosidase (AHRD V3.3 *** E3UVW7_SOLLC)
Solyc11g070170.2	84.5475	251.049	1.5701	0.00069275	0.031408	--	Protein kinase family protein (AHRD V3.3 *** AT2G25760.1)
Solyc11g071390.1	0	21.0824	Inf	0.00028042	0.015628	--	LOW QUALITY:I2C7
Solyc11g071810.2	73.8039	275.104	1.8982	7.3136e-05	0.0057512	--	fasciated
Solyc12g006050.2	21.8045	126.833	2.5402	3.9413e-06	0.00055605	--	Major facilitator superfamily protein (AHRD V3.3 *** AT3G21670.1)
Solyc12g006140.2	60.6165	541.51	3.1592	0.00042665	0.021452	--	Cab-5 gene encoding chlorophyll a/b-binding protein
Solyc12g006230.2	284.38	1156.01	2.0233	4.2749e-05	0.0038984	--	RING/U-box superfamily protein, putative (AHRD V3.3 *** A0A061DMB3_THECC)
Solyc12g006460.2	10.4091	314.383	4.9166	0.00097008	0.03984	--	Cytochrome P450 (AHRD V3.3 *** A0A124SDJ5_CYNCS)
Solyc12g006970.1	1702.28	390.345	-2.1247	0.0011504	0.04479	--	50S ribosomal protein L22, chloroplastic (AHRD V3.3 --* RK22_OENPA)
Solyc12g007230.2	80.1609	235.885	1.5571	0.00066651	0.030333	--	auxin-regulated IAA8
Solyc12g008430.2	861.75	4335.63	2.3309	3.6923e-08	1.0418e-05	--	Malic enzyme (AHRD V3.3 *** M0ZHN3_SOLTU)
Solyc12g008980.2	5.20823	43.6567	3.0673	7.5791e-05	0.0059211	--	Delta
Solyc12g009000.1	4650.62	308.551	-3.9138	2.5219e-06	0.00038526	--	LOW QUALITY:Harbinger transposase-derived nuclease (AHRD V3.3 *** A0A103Y2W0_CYNCS)
Solyc12g010420.1	268.34	39.5551	-2.7621	0.00051407	0.024893	--	LOW QUALITY:NHL domain protein (AHRD V3.3 --* AT5G14895.1)
Solyc12g010430.1	503.86	185.053	-1.4451	0.00081512	0.035162	--	LOW QUALITY:NHL domain protein (AHRD V3.3 --* AT3G01430.1)
Solyc12g010440.2	377.174	134.861	-1.4838	0.0007113	0.031947	--	Glycerol-3-phosphate transporter family protein (AHRD V3.3 *** B9IML0_POPTR)
Solyc12g010540.1	2948.33	785.928	-1.9074	6.6304e-05	0.0053543	--	UDP-glucuronate 4-epimerase 4 (AHRD V3.3 *** GAE4_ARATH)
Solyc12g010910.2	8.51213	90.2694	3.4066	2.0401e-05	0.0022104	--	alpha/beta-Hydrolases superfamily protein (AHRD V3.3 *** AT2G42690.1)
Solyc12g011370.2	82.0143	277.351	1.7578	9.4981e-05	0.0069486	--	Cationic amino acid transporter, putative (AHRD V3.3 *** B9RY28_RICCO)
Solyc12g013690.2	41658.2	12611.8	-1.7238	2.017e-05	0.0021989	--	FAD/NAD(P)-binding oxidoreductase family protein (AHRD V3.3 *** AT5G05320.1)
Solyc12g014355.1	41.8785	139.393	1.7349	0.00085277	0.035945	--	Leucine-rich repeat transmembrane protein kinase (AHRD V3.3 *-* AT1G53430.1)
Solyc12g017310.2	22.7734	0	#NAME?	0.00042192	0.021394	--	Defective in cullin neddylation protein (AHRD V3.3 *** K4DD65_SOLLC)
Solyc12g021260.1	0.326291	13.8251	5.405	0.0012286	0.046404	--	LOW QUALITY:Microtubule-associated protein 70-2 (AHRD V3.3 --* A0A1D1Z3Q3_9ARAE)
Solyc12g035225.1	66.761	0	#NAME?	0.00025156	0.014524	--	BED zinc finger,hAT family dimerization domain, putative (AHRD V3.3 *** A0A061FD65_THECC)
Solyc12g035405.1	25.4802	91.9508	1.8515	0.0012031	0.045801	--	Retrovirus-related Pol polyprotein from transposon TNT 1-94 (AHRD V3.3 --* POLX_TOBAC)
Solyc12g036265.1	13.2344	74.2198	2.4875	3.7018e-05	0.0034546	--	Retrovirus-related Pol polyprotein from transposon TNT 1-94 (AHRD V3.3 *-* A0A151S6Y9_CAJCA)
Solyc12g036727.1	0.396711	28.0287	6.1427	3.3095e-05	0.0031878	--	NADH-ubiquinone oxidoreductase chain 5 (AHRD V3.3 --* NU5M_WHEAT)
Solyc12g038520.2	13.6132	72.2757	2.4085	8.5343e-05	0.0063965	--	Squamosa promoter binding protein 6c
Solyc12g038605.1	15.8866	0	#NAME?	5.3204e-05	0.0045695	--	LINE-1 reverse transcriptase (AHRD V3.3 --* A0A1D1ZAL7_9ARAE)
Solyc12g042750.2	27.3263	0	#NAME?	1.2134e-07	2.8856e-05	--	Ubiquitin system component Cue protein, putative (AHRD V3.3 *** A0A061GFQ5_THECC)
Solyc12g042880.2	34.6847	2.65548	-3.7073	0.00028829	0.015932	--	DUF1644 family protein (AHRD V3.3 *-* G7LIM9_MEDTR)
Solyc12g044440.2	64.9031	0	#NAME?	0.00026665	0.015227	--	Zinc finger protein (AHRD V3.3 --* W9S0M6_9ROSA)
Solyc12g044610.2	14.8382	69.2369	2.2222	0.0003166	0.01714	--	Myb transcription factor (AHRD V3.3 *** B1Q4U5_BRUGY)
Solyc12g044820.2	8.04134	255.512	4.9898	5.2185e-18	1.5645e-14	--	ABC transporter-like family-protein (AHRD V3.3 *** A0A072TLE5_MEDTR)
Solyc12g049320.2	6.26905	288.281	5.5231	7.0044e-21	3.3599e-17	--	Nodulation signaling pathway 1-like protein (AHRD V3.3 *** A0MSK8_NICBE)
Solyc12g049613.1	17.1739	70.2068	2.0314	0.00058832	0.027599	--	Glycosyltransferase (AHRD V3.3 --* M1CLQ4_SOLTU)
Solyc12g055930.2	645.222	244.193	-1.4018	0.00099459	0.040363	--	UDP-glucose 4-epimerase (AHRD V3.3 *** Q6XZA0_SOLTU)
Solyc12g057040.2	131.748	473.096	1.8443	0.00035572	0.018628	--	cryptochrome 1b
Solyc12g062170.1	0	16.0361	Inf	8.1146e-05	0.0061727	--	LOW QUALITY:Nuclear transport factor 2 (NTF2) family protein with RNA binding (RRM-RBD-RNP motifs) domain-containing protein (AHRD V3.3 --* AT1G69250.2)
Solyc12g070080.2	272.415	1311.2	2.267	1.1629e-07	2.8173e-05	--	Fatty acid amide hydrolase (AHRD V3.3 *** A0A172CJD2_POPTO)
Solyc12g082730.2	8.21433	61.7452	2.9101	2.9836e-05	0.0029692	--	Kinesin-like calmodulin-binding protein like (AHRD V3.3 *-* A0A0B2PXL0_GLYSO)
Solyc12g087790.1	2488.3	452.668	-2.4586	3.505e-07	7.3099e-05	--	arginine/serine-rich zinc knuckle-containing protein 33 (AHRD V3.3 --* AT2G37340.1)
Solyc12g088190.2	10.8505	72.1934	2.7341	2.9694e-05	0.0029674	--	Amino acid permease (AHRD V3.3 *** A0A0K9P9F3_ZOSMR)
Solyc12g088240.2	120.635	384.078	1.6707	0.00090399	0.037838	--	Cellulose synthase-like protein (AHRD V3.3 *** L0ASJ1_POPTO)
Solyc12g094380.2	493.907	1307.22	1.4042	0.00061596	0.02852	--	Thioredoxin superfamily protein (AHRD V3.3 *** A0A061FEH2_THECC)
Solyc12g094610.2	1.47454	76.5641	5.6983	2.036e-10	1.0426e-07	--	U-box domain-containing 15-like protein (AHRD V3.3 *** A0A0B0PZ68_GOSAR)
Solyc12g094615.1	1.04929	23.5986	4.4912	8.641e-05	0.0064362	--	Ring/U-Box superfamily protein (AHRD V3.3 --* AT2G27950.3)
Solyc12g094730.2	51.3547	1.24	-5.3721	5.6747e-06	0.00075613	--	ARID/BRIGHT DNA-binding domain-containing protein (AHRD V3.3 *** AT1G76510.4)
Solyc12g096770.1	4.38445	54.0652	3.6242	2.4623e-05	0.0025729	--	LOW QUALITY:HXXXD-type acyl-transferase family protein, putative (AHRD V3.3 *** A0A061E8Z9_THECC)
Solyc12g099770.2	2462.41	828.043	-1.5723	0.00014456	0.009739	--	Mitochondria fission 1 (AHRD V3.3 *** A0A0B0PYJ7_GOSAR)
Solyc12g099930.2	803.655	2606.91	1.6977	4.3271e-05	0.0039311	--	alanine:glyoxylate aminotransferase (AHRD V3.3 *** AT2G13360.3)

## Sheet: Table S4
Table S4 GO enrichment analysis of DEGs between WT and SlBEL11-RNAi fruits
GO_accession	Description	Term_type	Over_represented_pValue	Corrected_pValue	DEG_item	DEG_list	Bg_item	Bg_list	Up	Up_Gene_names	Down	Down_Gene_names
GO:0055085	transmembrane transport	biological_process	3.1194e-06	0.0139	54	499	1173	22235	45	Solyc11g012450.2,Solyc02g068300.3,Solyc02g087410.3,Solyc08g079790.1,Solyc08g006880.3,Solyc02g088560.3,Solyc01g098560.3,Solyc12g006050.2,Solyc04g080460.3,Solyc03g113340.3,Solyc07g008520.3,Solyc10g024490.2,Solyc11g011180.2,Solyc05g008060.3,Solyc02g082450.3,Solyc03g118740.3,Solyc12g044820.2,Solyc03g007530.3,Solyc03g095310.3,Solyc01g098490.3,Solyc06g009130.3,Solyc05g006980.3,Solyc05g005740.3,Solyc04g…	9	Solyc09g018070.2,Solyc07g052380.3,Solyc02g083740.2,Solyc09g014610.3,Solyc10g005100.3,Solyc07g051950.3,Solyc12g010440.2,Solyc11g011300.2,Solyc06g034200.1
GO:0016491	oxidoreductase activity	molecular_function	6.0368e-06	0.0139	88	499	2407	22235	55	Solyc12g008430.2,Solyc03g116910.3,Solyc12g006460.2,Solyc04g081000.3,Solyc12g094380.2,Solyc10g007930.3,Solyc01g111970.3,Solyc05g050130.3,Solyc04g082750.3,Solyc07g055440.2,Solyc08g005725.1,Solyc10g087010.2,Solyc07g055560.3,Solyc01g006290.3,Solyc01g008550.3,Solyc05g012060.3,Solyc08g069010.3,Solyc10g083700.3,Solyc03g111650.3,Solyc03g080100.3,Solyc08g061630.3,Solyc04g016330.3,Solyc10g018300.2,Solyc02g…	33	Solyc06g076050.3,Solyc10g080840.1,Solyc05g011970.3,Solyc03g032020.3,Solyc01g008830.2,Solyc06g005260.3,Solyc01g099200.3,Solyc09g007900.3,Solyc01g099163.1,Solyc12g055930.2,Solyc01g099580.2,Solyc01g066710.3,Solyc02g087850.1,Solyc12g013690.2,Solyc09g082250.2,Solyc04g071150.3,Solyc02g067440.3,Solyc01g099190.3,Solyc03g111973.1,Solyc06g050630.3,Solyc01g106390.3,Solyc06g075780.2,Solyc06g059740.3,Solyc12g…
GO:0044765	single-organism transport	biological_process	9.4326e-06	0.014479	87	499	2317	22235	67	Solyc07g061740.3,Solyc10g078265.1,Solyc05g013450.3,Solyc08g061980.3,Solyc03g006030.3,Solyc09g008240.3,Solyc04g076965.1,Solyc12g094610.2,Solyc05g007470.3,Solyc08g082120.2,Solyc06g065990.1,Solyc04g071615.1,Solyc01g106460.3,Solyc08g061610.3,Solyc09g075020.3,Solyc09g090070.2,Solyc11g016970.2,Solyc08g075570.3,Solyc04g008455.1,Solyc05g005740.3,Solyc04g082440.3,Solyc01g098490.3,Solyc03g095310.3,Solyc03g…	20	Solyc06g034200.1,Solyc01g087590.3,Solyc07g051950.3,Solyc10g005100.3,Solyc09g014610.3,Solyc03g080110.3,Solyc06g059740.3,Solyc01g106390.3,Solyc03g121360.1,Solyc02g087540.2,Solyc11g011300.2,Solyc03g025795.1,Solyc12g010440.2,Solyc11g011580.2,Solyc02g083740.2,Solyc03g032020.3,Solyc06g076050.3,Solyc07g052380.3,Solyc09g018070.2,Solyc04g072030.1
GO:1902578	single-organism localization	biological_process	2.1354e-05	0.024584	87	499	2363	22235	67	Solyc04g082440.3,Solyc05g005740.3,Solyc01g098490.3,Solyc03g095310.3,Solyc03g007530.3,Solyc09g009940.3,Solyc03g118740.3,Solyc12g044820.2,Solyc10g024490.2,Solyc08g074270.3,Solyc03g113340.3,Solyc07g008520.3,Solyc04g008570.3,Solyc04g080460.3,Solyc01g098560.3,Solyc02g005500.1,Solyc02g068300.3,Solyc08g079790.1,Solyc02g087410.3,Solyc11g012450.2,Solyc10g078265.1,Solyc05g013450.3,Solyc07g061740.3,Solyc08g…	20	Solyc10g005100.3,Solyc09g014610.3,Solyc06g059740.3,Solyc03g080110.3,Solyc01g106390.3,Solyc06g034200.1,Solyc01g087590.3,Solyc07g051950.3,Solyc02g083740.2,Solyc03g032020.3,Solyc04g072030.1,Solyc09g018070.2,Solyc07g052380.3,Solyc06g076050.3,Solyc03g121360.1,Solyc02g087540.2,Solyc11g011300.2,Solyc03g025795.1,Solyc12g010440.2,Solyc11g011580.2
GO:0055114	oxidation-reduction process	biological_process	8.2605e-05	0.07608	81	499	2318	22235	51	Solyc07g045080.3,Solyc02g087410.3,Solyc06g076170.3,Solyc07g006300.3,Solyc08g074270.3,Solyc04g057980.3,Solyc03g112010.3,Solyc06g076160.3,Solyc09g008270.3,Solyc04g071970.3,Solyc12g008980.2,Solyc09g090510.3,Solyc08g022130.2,Solyc02g020940.3,Solyc09g082990.3,Solyc10g006900.3,Solyc11g006410.2,Solyc00g049520.2,Solyc03g095310.3,Solyc06g082030.3,Solyc09g090070.2,Solyc05g053100.3,Solyc04g040160.3,Solyc02g…	30	Solyc01g099190.3,Solyc02g067440.3,Solyc06g075780.2,Solyc07g026650.3,Solyc12g010540.1,Solyc06g059740.3,Solyc01g106390.3,Solyc06g050630.3,Solyc03g111973.1,Solyc07g042460.2,Solyc01g080410.3,Solyc11g007900.2,Solyc10g051010.2,Solyc02g091830.3,Solyc08g005610.3,Solyc01g087590.3,Solyc06g076050.3,Solyc10g080840.1,Solyc05g011970.3,Solyc03g032020.3,Solyc01g008830.2,Solyc01g099200.3,Solyc09g007900.3,Solyc01g…
GO:0044699	single-organism process	biological_process	0.00029215	0.16927	232	499	8313	22235	165	Solyc09g065180.3,Solyc06g062670.3,Solyc08g008500.3,Solyc06g009130.3,Solyc07g055440.2,Solyc05g009500.3,Solyc06g071500.3,Solyc02g082450.3,Solyc03g096900.3,Solyc02g063160.3,Solyc09g082190.1,Solyc05g050130.3,Solyc12g006460.2,Solyc04g081000.3,Solyc09g065430.3,Solyc05g008060.3,Solyc10g007930.3,Solyc09g091550.3,Solyc03g116910.3,Solyc02g062610.3,Solyc07g052780.3,Solyc01g073660.3,Solyc04g016330.3,Solyc04g…	67	Solyc10g008400.2,Solyc01g099200.3,Solyc03g032020.3,Solyc01g108560.3,Solyc07g052380.3,Solyc10g080840.1,Solyc04g072030.1,Solyc02g065280.3,Solyc03g121360.1,Solyc02g087540.2,Solyc09g082250.2,Solyc12g013690.2,Solyc04g071150.3,Solyc04g077220.3,Solyc10g074740.1,Solyc04g074450.2,Solyc09g007900.3,Solyc10g005100.3,Solyc09g014610.3,Solyc06g009640.2,Solyc06g050630.3,Solyc01g106390.3,Solyc06g075780.2,Solyc03g…
GO:0070070	proton-transporting V-type ATPase complex assembly	biological_process	0.00029407	0.16927	3	499	7	22235	1	Solyc08g008630.3	2	Solyc10g055390.2,Solyc01g066430.3
GO:0070072	vacuolar proton-transporting V-type ATPase complex assembly	biological_process	0.00029407	0.16927	3	499	7	22235	1	Solyc08g008630.3	2	Solyc10g055390.2,Solyc01g066430.3
GO:0008202	steroid metabolic process	biological_process	0.00042618	0.21806	11	499	136	22235	6	Solyc04g071615.1,Solyc04g082750.3,Solyc04g071970.3,Solyc01g008550.3,Solyc09g082990.3,Solyc03g116910.3	5	Solyc12g055930.2,Solyc11g011580.2,Solyc01g066710.3,Solyc04g008930.2,Solyc12g010540.1
GO:0009654	photosystem II oxygen evolving complex	cellular_component	0.00065176	0.28521	5	499	33	22235	5	Solyc10g054420.2,Solyc05g007780.3,Solyc03g114930.3,Solyc09g064500.3,Solyc11g008480.2	0
GO:0016616	oxidoreductase activity, acting on the CH-OH group of donors, NAD or NADP as acceptor	molecular_function	0.00068128	0.28521	18	499	311	22235	11	Solyc05g053100.3,Solyc12g008430.2,Solyc03g116910.3,Solyc04g071970.3,Solyc03g071590.3,Solyc01g008550.3,Solyc09g082990.3,Solyc09g090510.3,Solyc05g050130.3,Solyc04g082750.3,Solyc04g016330.3	7	Solyc12g055930.2,Solyc01g066710.3,Solyc01g106390.3,Solyc06g050630.3,Solyc03g032020.3,Solyc06g059740.3,Solyc12g010540.1
GO:0006694	steroid biosynthetic process	biological_process	0.0012328	0.36861	10	499	131	22235	5	Solyc04g082750.3,Solyc04g071970.3,Solyc01g008550.3,Solyc09g082990.3,Solyc03g116910.3	5	Solyc11g011580.2,Solyc12g055930.2,Solyc01g066710.3,Solyc04g008930.2,Solyc12g010540.1
GO:0006810	transport	biological_process	0.0012637	0.36861	103	499	3250	22235	76	Solyc03g007530.3,Solyc09g009940.3,Solyc10g080980.2,Solyc03g118740.3,Solyc12g044820.2,Solyc04g082440.3,Solyc05g005740.3,Solyc01g098490.3,Solyc03g095310.3,Solyc04g080460.3,Solyc01g098560.3,Solyc02g005500.1,Solyc02g068300.3,Solyc02g087410.3,Solyc08g079790.1,Solyc11g012450.2,Solyc10g024490.2,Solyc08g074270.3,Solyc03g113340.3,Solyc10g086730.2,Solyc07g008520.3,Solyc04g008570.3,Solyc03g044740.3,Solyc04g…	27	Solyc06g059740.3,Solyc03g080110.3,Solyc01g106390.3,Solyc06g009640.2,Solyc06g005100.3,Solyc10g005100.3,Solyc09g014610.3,Solyc12g042750.2,Solyc06g034200.1,Solyc01g087590.3,Solyc12g042880.2,Solyc07g051950.3,Solyc03g032020.3,Solyc02g083740.2,Solyc04g072030.1,Solyc02g065280.3,Solyc06g076050.3,Solyc07g052380.3,Solyc09g018070.2,Solyc09g005523.1,Solyc11g011300.2,Solyc03g025795.1,Solyc10g085590.1,Solyc03g…
GO:0046906	tetrapyrrole binding	molecular_function	0.0014363	0.36861	25	499	572	22235	17	Solyc10g087010.2,Solyc07g052780.3,Solyc07g055560.3,Solyc08g005725.1,Solyc08g074270.3,Solyc06g076170.3,Solyc10g007930.3,Solyc02g082760.3,Solyc03g112010.3,Solyc06g076160.3,Solyc01g006290.3,Solyc12g006460.2,Solyc10g083700.3,Solyc01g108630.3,Solyc04g074640.3,Solyc07g055440.2,Solyc03g095310.3	8	Solyc07g008240.3,Solyc10g080840.1,Solyc05g011970.3,Solyc10g051010.2,Solyc04g073990.3,Solyc08g005610.3,Solyc03g111973.1,Solyc04g071150.3
GO:0051234	establishment of localization	biological_process	0.0015787	0.36861	103	499	3270	22235	76	Solyc12g006050.2,Solyc02g088560.3,Solyc09g091550.3,Solyc08g006880.3,Solyc05g008060.3,Solyc11g011180.2,Solyc09g082190.1,Solyc02g082450.3,Solyc06g019200.3,Solyc05g006980.3,Solyc05g009500.3,Solyc03g093410.3,Solyc06g071500.3,Solyc06g062670.3,Solyc06g009130.3,Solyc10g087010.2,Solyc12g011370.2,Solyc07g009130.3,Solyc05g008770.3,Solyc10g050323.1,Solyc09g090470.3,Solyc03g120020.3,Solyc06g065670.3,Solyc10g…	27	Solyc09g018070.2,Solyc07g052380.3,Solyc06g076050.3,Solyc04g072030.1,Solyc02g065280.3,Solyc09g005523.1,Solyc03g032020.3,Solyc02g083740.2,Solyc12g010440.2,Solyc11g011580.2,Solyc11g011300.2,Solyc03g025795.1,Solyc10g085590.1,Solyc03g121360.1,Solyc02g087540.2,Solyc12g042750.2,Solyc03g080110.3,Solyc06g059740.3,Solyc06g009640.2,Solyc01g106390.3,Solyc10g005100.3,Solyc09g014610.3,Solyc06g005100.3,Solyc12g…
GO:0042908	xenobiotic transport	biological_process	0.0016285	0.36861	2	499	3	22235	1	Solyc10g084680.1	1	Solyc11g011580.2
GO:0042910	xenobiotic transporter activity	molecular_function	0.0016285	0.36861	2	499	3	22235	1	Solyc10g084680.1	1	Solyc11g011580.2
GO:0042919	benzoate transport	biological_process	0.0016285	0.36861	2	499	3	22235	1	Solyc10g084680.1	1	Solyc11g011580.2
GO:0042925	benzoate transporter activity	molecular_function	0.0016285	0.36861	2	499	3	22235	1	Solyc10g084680.1	1	Solyc11g011580.2
GO:0070071	proton-transporting two-sector ATPase complex assembly	biological_process	0.00169	0.36861	3	499	11	22235	1	Solyc08g008630.3	2	Solyc10g055390.2,Solyc01g066430.3
GO:0048037	cofactor binding	molecular_function	0.0017625	0.36861	33	499	804	22235	19	Solyc07g009130.3,Solyc05g053100.3,Solyc06g073260.3,Solyc01g008550.3,Solyc04g016330.3,Solyc12g008430.2,Solyc03g120450.3,Solyc03g116910.3,Solyc12g008980.2,Solyc04g071970.3,Solyc08g074270.3,Solyc09g082990.3,Solyc09g090510.3,Solyc05g050130.3,Solyc04g082750.3,Solyc05g050015.1,Solyc09g065180.3,Solyc00g049520.2,Solyc11g006410.2	14	Solyc09g007900.3,Solyc12g055930.2,Solyc01g066710.3,Solyc12g013690.2,Solyc01g066700.3,Solyc04g071150.3,Solyc01g087590.3,Solyc04g076790.3,Solyc09g005523.1,Solyc08g066260.3,Solyc01g106390.3,Solyc03g032020.3,Solyc12g010540.1,Solyc06g059740.3
GO:0016614	oxidoreductase activity, acting on CH-OH group of donors	molecular_function	0.0017783	0.36861	18	499	338	22235	11	Solyc04g016330.3,Solyc04g082750.3,Solyc05g050130.3,Solyc09g090510.3,Solyc09g082990.3,Solyc01g008550.3,Solyc03g071590.3,Solyc04g071970.3,Solyc03g116910.3,Solyc12g008430.2,Solyc05g053100.3	7	Solyc12g010540.1,Solyc06g059740.3,Solyc03g032020.3,Solyc06g050630.3,Solyc01g106390.3,Solyc01g066710.3,Solyc12g055930.2
GO:0016701	oxidoreductase activity, acting on single donors with incorporation of molecular oxygen	molecular_function	0.001873	0.36861	8	499	102	22235	3	Solyc06g076170.3,Solyc04g040160.3,Solyc08g022130.2	5	Solyc01g099190.3,Solyc01g099200.3,Solyc02g067440.3,Solyc02g091830.3,Solyc01g099163.1
GO:0044710	single-organism metabolic process	biological_process	0.0019513	0.36861	135	499	4591	22235	90	Solyc02g024050.3,Solyc06g065990.1,Solyc05g013280.3,Solyc04g082250.3,Solyc08g068400.3,Solyc02g082190.3,Solyc04g079710.3,Solyc09g090070.2,Solyc04g074640.3,Solyc01g108630.3,Solyc05g007470.3,Solyc11g006020.2,Solyc08g062580.1,Solyc06g053900.3,Solyc04g009020.3,Solyc02g083700.3,Solyc09g008270.3,Solyc04g071970.3,Solyc12g008980.2,Solyc08g074270.3,Solyc06g071600.3,Solyc03g112010.3,Solyc02g087410.3,Solyc07g…	45	Solyc03g118860.3,Solyc10g005100.3,Solyc01g106390.3,Solyc06g050630.3,Solyc06g075780.2,Solyc07g026650.3,Solyc12g010540.1,Solyc06g059740.3,Solyc04g074450.2,Solyc09g007900.3,Solyc02g087540.2,Solyc09g082250.2,Solyc12g013690.2,Solyc04g071150.3,Solyc01g108560.3,Solyc10g080840.1,Solyc02g065280.3,Solyc10g008400.2,Solyc01g099200.3,Solyc03g032020.3,Solyc10g051010.2,Solyc11g007900.2,Solyc01g087590.3,Solyc08g…
GO:0020037	heme binding	molecular_function	0.0020156	0.36861	24	499	546	22235	16	Solyc03g095310.3,Solyc07g055440.2,Solyc04g074640.3,Solyc01g108630.3,Solyc10g083700.3,Solyc01g006290.3,Solyc12g006460.2,Solyc06g076160.3,Solyc10g007930.3,Solyc02g082760.3,Solyc03g112010.3,Solyc08g074270.3,Solyc06g076170.3,Solyc08g005725.1,Solyc07g055560.3,Solyc10g087010.2	8	Solyc04g071150.3,Solyc03g111973.1,Solyc08g005610.3,Solyc10g051010.2,Solyc04g073990.3,Solyc05g011970.3,Solyc10g080840.1,Solyc07g008240.3
GO:0016705	oxidoreductase activity, acting on paired donors, with incorporation or reduction of molecular oxygen	molecular_function	0.0020812	0.36861	23	499	500	22235	15	Solyc07g055560.3,Solyc10g087010.2,Solyc08g005725.1,Solyc10g007930.3,Solyc03g112010.3,Solyc08g074270.3,Solyc06g076170.3,Solyc04g081000.3,Solyc12g008980.2,Solyc12g006460.2,Solyc06g076160.3,Solyc09g090510.3,Solyc10g083700.3,Solyc07g055440.2,Solyc03g095310.3	8	Solyc05g011970.3,Solyc10g080840.1,Solyc10g051010.2,Solyc03g111973.1,Solyc08g005610.3,Solyc04g071150.3,Solyc01g087590.3,Solyc12g013690.2
GO:0042132	fructose 1,6-bisphosphate 1-phosphatase activity	molecular_function	0.0023514	0.40105	3	499	12	22235	3	Solyc10g086730.2,Solyc04g057980.3,Solyc09g011810.3	0
GO:0006820	anion transport	biological_process	0.0032806	0.53954	12	499	199	22235	10	Solyc12g011370.2,Solyc02g070280.3,Solyc10g084680.1,Solyc08g006880.3,Solyc08g082120.2,Solyc01g079150.3,Solyc05g008770.3,Solyc06g071500.3,Solyc04g071615.1,Solyc03g120020.3	2	Solyc11g011300.2,Solyc11g011580.2
GO:0050662	coenzyme binding	molecular_function	0.0035131	0.55786	27	499	650	22235	16	Solyc06g073260.3,Solyc03g116910.3,Solyc12g008430.2,Solyc05g053100.3,Solyc07g009130.3,Solyc01g008550.3,Solyc12g008980.2,Solyc04g071970.3,Solyc09g090510.3,Solyc05g050130.3,Solyc09g082990.3,Solyc04g016330.3,Solyc00g049520.2,Solyc11g006410.2,Solyc04g082750.3,Solyc09g065180.3	11	Solyc09g007900.3,Solyc01g066710.3,Solyc09g005523.1,Solyc12g055930.2,Solyc06g059740.3,Solyc12g010540.1,Solyc01g106390.3,Solyc03g032020.3,Solyc01g087590.3,Solyc12g013690.2,Solyc01g066700.3
GO:0051179	localization	biological_process	0.0038094	0.58475	103	499	3361	22235	76	Solyc05g006980.3,Solyc05g009500.3,Solyc03g093410.3,Solyc06g071500.3,Solyc06g062670.3,Solyc06g009130.3,Solyc09g082190.1,Solyc06g019200.3,Solyc02g082450.3,Solyc11g011180.2,Solyc05g008060.3,Solyc12g006050.2,Solyc02g088560.3,Solyc09g091550.3,Solyc08g006880.3,Solyc06g054270.3,Solyc01g079150.3,Solyc01g073660.3,Solyc03g080100.3,Solyc06g065670.3,Solyc10g084680.1,Solyc02g070280.3,Solyc05g006920.3,Solyc07g…	27	Solyc02g083740.2,Solyc03g032020.3,Solyc07g052380.3,Solyc09g018070.2,Solyc06g076050.3,Solyc04g072030.1,Solyc02g065280.3,Solyc09g005523.1,Solyc10g085590.1,Solyc03g121360.1,Solyc02g087540.2,Solyc11g011300.2,Solyc03g025795.1,Solyc12g010440.2,Solyc11g011580.2,Solyc10g005100.3,Solyc09g014610.3,Solyc06g005100.3,Solyc03g080110.3,Solyc06g059740.3,Solyc06g009640.2,Solyc01g106390.3,Solyc12g042750.2,Solyc06g…
GO:0005975	carbohydrate metabolic process	biological_process	0.0042312	0.61709	39	499	1021	22235	29	Solyc07g005100.3,Solyc07g009130.3,Solyc08g082250.3,Solyc07g064830.3,Solyc10g087010.2,Solyc09g075460.3,Solyc01g010390.3,Solyc04g015530.2,Solyc02g083700.3,Solyc06g065670.3,Solyc02g063255.1,Solyc11g007370.2,Solyc04g016330.3,Solyc10g018300.2,Solyc11g069270.2,Solyc03g118750.3,Solyc09g011810.3,Solyc10g086730.2,Solyc04g057980.3,Solyc06g076170.3,Solyc09g009940.3,Solyc03g121070.3,Solyc09g090510.3,Solyc05g…	10	Solyc04g074450.2,Solyc01g094870.2,Solyc11g011300.2,Solyc02g091830.3,Solyc02g087540.2,Solyc01g008710.3,Solyc02g062930.3,Solyc03g118860.3,Solyc10g083720.2,Solyc08g082170.3
GO:0005215	transporter activity	molecular_function	0.0042882	0.61709	57	499	1692	22235	47	Solyc08g006880.3,Solyc02g087410.3,Solyc02g088560.3,Solyc04g076140.3,Solyc11g012450.2,Solyc12g006050.2,Solyc04g080460.3,Solyc02g005500.1,Solyc01g098560.3,Solyc07g008520.3,Solyc04g081000.3,Solyc04g008570.3,Solyc10g024490.2,Solyc11g011180.2,Solyc12g044820.2,Solyc06g019200.3,Solyc03g007530.3,Solyc05g045650.3,Solyc03g095310.3,Solyc01g098490.3,Solyc03g093410.3,Solyc04g082440.3,Solyc05g009500.3,Solyc05g…	10	Solyc01g108560.3,Solyc09g005523.1,Solyc04g072030.1,Solyc09g018070.2,Solyc07g052380.3,Solyc06g009640.2,Solyc10g005100.3,Solyc11g011580.2,Solyc11g011300.2,Solyc06g034200.1
GO:0005506	iron ion binding	molecular_function	0.0047533	0.65572	20	499	453	22235	14	Solyc07g005860.3,Solyc10g087010.2,Solyc07g055560.3,Solyc08g005725.1,Solyc06g076170.3,Solyc08g074270.3,Solyc07g006300.3,Solyc10g007930.3,Solyc03g112010.3,Solyc12g006460.2,Solyc06g076160.3,Solyc10g083700.3,Solyc07g055440.2,Solyc03g095310.3	6	Solyc10g080840.1,Solyc05g011970.3,Solyc10g051010.2,Solyc08g005610.3,Solyc03g111973.1,Solyc04g071150.3
GO:0019203	carbohydrate phosphatase activity	molecular_function	0.0050998	0.65572	3	499	15	22235	3	Solyc10g086730.2,Solyc04g057980.3,Solyc09g011810.3	0
GO:0050308	sugar-phosphatase activity	molecular_function	0.0050998	0.65572	3	499	15	22235	3	Solyc04g057980.3,Solyc09g011810.3,Solyc10g086730.2	0
GO:0016655	oxidoreductase activity, acting on NAD(P)H, quinone or similar compound as acceptor	molecular_function	0.0051261	0.65572	6	499	80	22235	5	Solyc08g069010.3,Solyc04g057980.3,Solyc01g091420.2,Solyc11g006020.2,Solyc02g087410.3	1	Solyc06g076050.3
GO:0098519	nucleotide phosphatase activity, acting on free nucleotides	molecular_function	0.0058109	0.72322	8	499	105	22235	7	Solyc06g008770.2,Solyc05g055330.3,Solyc03g007530.3,Solyc06g065670.3,Solyc09g009940.3,Solyc01g087200.3,Solyc06g008800.2	1	Solyc02g087540.2
GO:0042651	thylakoid membrane	cellular_component	0.0062573	0.75829	5	499	52	22235	5	Solyc05g007780.3,Solyc10g054420.2,Solyc11g008480.2,Solyc03g114930.3,Solyc09g064500.3	0
GO:0019042	viral latency	biological_process	0.0071952	0.84549	2	499	6	22235	2	Solyc01g009300.3,Solyc10g083700.3	0
GO:0046537	2,3-bisphosphoglycerate-independent phosphoglycerate mutase activity	molecular_function	0.0075689	0.84549	2	499	7	22235	2	Solyc02g070935.1,Solyc03g005770.2	0
GO:0030286	dynein complex	cellular_component	0.0081701	0.84549	2	499	6	22235	2	Solyc04g072265.1,Solyc10g084670.2	0
GO:0009036	Type II site-specific deoxyribonuclease activity	molecular_function	0.0083773	0.84549	4	499	34	22235	3	Solyc10g085460.2,Solyc10g079750.2,Solyc04g005550.2	1	Solyc02g087850.1
GO:0015666	restriction endodeoxyribonuclease activity	molecular_function	0.0083773	0.84549	4	499	34	22235	3	Solyc04g005550.2,Solyc10g079750.2,Solyc10g085460.2	1	Solyc02g087850.1
GO:0003854	3-beta-hydroxy-delta5-steroid dehydrogenase activity	molecular_function	0.008487	0.84549	8	499	120	22235	5	Solyc09g082990.3,Solyc03g116910.3,Solyc04g071970.3,Solyc04g082750.3,Solyc01g008550.3	3	Solyc12g010540.1,Solyc12g055930.2,Solyc01g066710.3
GO:0016229	steroid dehydrogenase activity	molecular_function	0.008487	0.84549	8	499	120	22235	5	Solyc03g116910.3,Solyc09g082990.3,Solyc01g008550.3,Solyc04g082750.3,Solyc04g071970.3	3	Solyc12g010540.1,Solyc01g066710.3,Solyc12g055930.2
GO:0033764	steroid dehydrogenase activity, acting on the CH-OH group of donors, NAD or NADP as acceptor	molecular_function	0.008487	0.84549	8	499	120	22235	5	Solyc09g082990.3,Solyc03g116910.3,Solyc04g071970.3,Solyc04g082750.3,Solyc01g008550.3	3	Solyc12g010540.1,Solyc12g055930.2,Solyc01g066710.3
GO:0032880	regulation of protein localization	biological_process	0.0091804	0.84549	2	499	6	22235	2	Solyc10g078265.1,Solyc08g074270.3	0
GO:0051223	regulation of protein transport	biological_process	0.0091804	0.84549	2	499	6	22235	2	Solyc08g074270.3,Solyc10g078265.1	0
GO:0060341	regulation of cellular localization	biological_process	0.0091804	0.84549	2	499	6	22235	2	Solyc08g074270.3,Solyc10g078265.1	0
GO:0070201	regulation of establishment of protein localization	biological_process	0.0091804	0.84549	2	499	6	22235	2	Solyc10g078265.1,Solyc08g074270.3	0
GO:0009307	DNA restriction-modification system	biological_process	0.0095473	0.84549	4	499	35	22235	3	Solyc10g085460.2,Solyc10g079750.2,Solyc04g005550.2	1	Solyc02g087850.1
GO:0044355	clearance of foreign intracellular DNA	biological_process	0.0095473	0.84549	4	499	35	22235	3	Solyc04g005550.2,Solyc10g079750.2,Solyc10g085460.2	1	Solyc02g087850.1
GO:0043169	cation binding	molecular_function	0.010359	0.90006	93	499	3205	22235	53	Solyc01g102850.2,Solyc03g114930.3,Solyc07g052780.3,Solyc12g036265.1,Solyc02g091710.3,Solyc01g111970.3,Solyc10g007930.3,Solyc12g006460.2,Solyc01g096190.3,Solyc09g082190.1,Solyc03g096900.3,Solyc07g055440.2,Solyc06g062670.3,Solyc10g087010.2,Solyc07g055560.3,Solyc11g065320.2,Solyc08g005725.1,Solyc07g009130.3,Solyc09g072620.3,Solyc11g044360.2,Solyc04g007650.3,Solyc09g015140.2,Solyc10g083700.3,Solyc04g…	40	Solyc10g080840.1,Solyc06g076050.3,Solyc05g011970.3,Solyc01g008830.2,Solyc01g099200.3,Solyc10g084880.3,Solyc04g071030.1,Solyc01g100370.3,Solyc10g008400.2,Solyc03g097100.1,Solyc08g082310.3,Solyc06g005650.2,Solyc04g077980.1,Solyc01g099163.1,Solyc04g073990.3,Solyc06g005470.3,Solyc04g007500.1,Solyc10g074740.1,Solyc03g025795.1,Solyc04g071150.3,Solyc07g063650.3,Solyc10g006660.3,Solyc09g008430.3,Solyc01g…
GO:0004619	phosphoglycerate mutase activity	molecular_function	0.01073	0.91505	2	499	8	22235	2	Solyc03g005770.2,Solyc02g070935.1	0
GO:1990204	oxidoreductase complex	cellular_component	0.011209	0.93848	5	499	60	22235	5	Solyc03g114930.3,Solyc09g064500.3,Solyc11g008480.2,Solyc10g054420.2,Solyc05g007780.3	0
GO:0046872	metal ion binding	molecular_function	0.011595	0.95204	92	499	3181	22235	52	Solyc07g055440.2,Solyc06g062670.3,Solyc09g082190.1,Solyc03g096900.3,Solyc02g091710.3,Solyc01g111970.3,Solyc10g007930.3,Solyc12g006460.2,Solyc01g096190.3,Solyc01g102850.2,Solyc07g052780.3,Solyc03g114930.3,Solyc12g036265.1,Solyc04g045315.1,Solyc03g080100.3,Solyc09g015140.2,Solyc10g083700.3,Solyc09g072620.3,Solyc11g044360.2,Solyc04g007650.3,Solyc10g087010.2,Solyc11g065320.2,Solyc07g055560.3,Solyc08g…	40	Solyc01g099200.3,Solyc10g084880.3,Solyc04g071030.1,Solyc10g008400.2,Solyc03g097100.1,Solyc01g100370.3,Solyc01g008830.2,Solyc06g076050.3,Solyc10g080840.1,Solyc05g011970.3,Solyc04g071150.3,Solyc04g007500.1,Solyc10g074740.1,Solyc03g025795.1,Solyc06g005470.3,Solyc04g073990.3,Solyc08g082310.3,Solyc06g005650.2,Solyc04g077980.1,Solyc01g099163.1,Solyc07g042460.2,Solyc10g083720.2,Solyc06g075780.2,Solyc03g…
GO:0016651	oxidoreductase activity, acting on NAD(P)H	molecular_function	0.011784	0.95204	9	499	181	22235	5	Solyc11g006020.2,Solyc02g087410.3,Solyc08g069010.3,Solyc04g057980.3,Solyc01g091420.2	4	Solyc07g042460.2,Solyc01g099580.2,Solyc06g076050.3,Solyc09g082250.2
GO:0004497	monooxygenase activity	molecular_function	0.012371	0.98219	6	499	79	22235	3	Solyc09g090510.3,Solyc04g040160.3,Solyc08g022130.2	3	Solyc01g087590.3,Solyc02g091830.3,Solyc12g013690.2
GO:0004198	calcium-dependent cysteine-type endopeptidase activity	molecular_function	0.013167	1	2	499	7	22235	1	Solyc02g077040.3	1	Solyc10g055760.2
GO:0005342	organic acid transmembrane transporter activity	molecular_function	0.014234	1	4	499	40	22235	3	Solyc02g070280.3,Solyc05g008770.3,Solyc12g011370.2	1	Solyc11g011300.2
GO:0046943	carboxylic acid transmembrane transporter activity	molecular_function	0.014234	1	4	499	40	22235	3	Solyc02g070280.3,Solyc05g008770.3,Solyc12g011370.2	1	Solyc11g011300.2
GO:0009523	photosystem II	cellular_component	0.014978	1	7	499	115	22235	7	Solyc09g064500.3,Solyc03g114930.3,Solyc11g008480.2,Solyc08g005725.1,Solyc10g054420.2,Solyc05g007780.3,Solyc02g089940.3	0
GO:0022857	transmembrane transporter activity	molecular_function	0.016752	1	45	499	1371	22235	38	Solyc04g081000.3,Solyc04g008570.3,Solyc11g011180.2,Solyc04g076140.3,Solyc02g088560.3,Solyc02g087410.3,Solyc08g006880.3,Solyc11g012450.2,Solyc04g080460.3,Solyc01g098560.3,Solyc03g095310.3,Solyc01g098490.3,Solyc03g093410.3,Solyc04g082440.3,Solyc05g005740.3,Solyc05g006980.3,Solyc12g044820.2,Solyc03g007530.3,Solyc05g045650.3,Solyc04g071615.1,Solyc05g008770.3,Solyc06g065990.1,Solyc11g016970.2,Solyc04g…	7	Solyc01g108560.3,Solyc04g072030.1,Solyc09g018070.2,Solyc07g052380.3,Solyc10g005100.3,Solyc06g034200.1,Solyc11g011300.2
GO:0016702	oxidoreductase activity, acting on single donors with incorporation of molecular oxygen, incorporation of two atoms of oxygen	molecular_function	0.016808	1	5	499	70	22235	1	Solyc06g076170.3	4	Solyc01g099163.1,Solyc02g067440.3,Solyc01g099200.3,Solyc01g099190.3
GO:0009254	peptidoglycan turnover	biological_process	0.018628	1	1	499	1	22235	0		1	Solyc09g008830.3
GO:0006811	ion transport	biological_process	0.01946	1	37	499	1106	22235	27	Solyc06g065990.1,Solyc05g008770.3,Solyc04g071615.1,Solyc03g120020.3,Solyc08g061610.3,Solyc01g106460.3,Solyc12g011370.2,Solyc10g087010.2,Solyc04g008455.1,Solyc07g009130.3,Solyc01g079150.3,Solyc06g054270.3,Solyc03g080100.3,Solyc03g006030.3,Solyc12g094610.2,Solyc02g070280.3,Solyc10g084680.1,Solyc07g006600.1,Solyc08g082120.2,Solyc11g011180.2,Solyc04g008570.3,Solyc08g006880.3,Solyc02g088560.3,Solyc05g…	10	Solyc11g011580.2,Solyc01g087590.3,Solyc11g011300.2,Solyc03g025795.1,Solyc06g076050.3,Solyc04g072030.1,Solyc10g005100.3,Solyc03g080110.3,Solyc06g059740.3,Solyc01g106390.3
GO:0005996	monosaccharide metabolic process	biological_process	0.019686	1	5	499	63	22235	3	Solyc09g009940.3,Solyc06g071500.3,Solyc02g083700.3	2	Solyc02g087540.2,Solyc04g074450.2
GO:0010277	chlorophyllide a oxygenase [overall] activity	molecular_function	0.020255	1	2	499	10	22235	2	Solyc08g022130.2,Solyc04g040160.3	0
GO:0016703	oxidoreductase activity, acting on single donors with incorporation of molecular oxygen, incorporation of one atom of oxygen (internal monooxygenases or internal mixed function oxidases)	molecular_function	0.020566	1	3	499	25	22235	2	Solyc04g040160.3,Solyc08g022130.2	1	Solyc02g091830.3
GO:0033743	peptide-methionine (R)-S-oxide reductase activity	molecular_function	0.022211	1	2	499	11	22235	1	Solyc05g012060.3	1	Solyc01g080410.3
GO:0051213	dioxygenase activity	molecular_function	0.023391	1	6	499	98	22235	2	Solyc06g076170.3,Solyc04g081000.3	4	Solyc01g099200.3,Solyc01g099190.3,Solyc01g099163.1,Solyc02g067440.3
GO:0016820	hydrolase activity, acting on acid anhydrides, catalyzing transmembrane movement of substances	molecular_function	0.023697	1	10	499	193	22235	9	Solyc12g044820.2,Solyc08g006880.3,Solyc02g087410.3,Solyc09g008240.3,Solyc09g075020.3,Solyc12g094610.2,Solyc03g007530.3,Solyc03g095310.3,Solyc04g082440.3	1	Solyc01g108560.3
GO:0006063	uronic acid metabolic process	biological_process	0.025822	1	1	499	1	22235	0		1	Solyc02g087540.2
GO:0006064	glucuronate catabolic process	biological_process	0.025822	1	1	499	1	22235	0		1	Solyc02g087540.2
GO:0008880	glucuronate isomerase activity	molecular_function	0.025822	1	1	499	1	22235	0		1	Solyc02g087540.2
GO:0019585	glucuronate metabolic process	biological_process	0.025822	1	1	499	1	22235	0		1	Solyc02g087540.2
GO:0050708	regulation of protein secretion	biological_process	0.02585	1	1	499	1	22235	1	Solyc08g074270.3	0
GO:0051046	regulation of secretion	biological_process	0.02585	1	1	499	1	22235	1	Solyc08g074270.3	0
GO:1903530	regulation of secretion by cell	biological_process	0.02585	1	1	499	1	22235	1	Solyc08g074270.3	0
GO:1902533	positive regulation of intracellular signal transduction	biological_process	0.026083	1	3	499	29	22235	2	Solyc04g028440.1,Solyc08g008630.3	1	Solyc06g083390.3
GO:0016788	hydrolase activity, acting on ester bonds	molecular_function	0.026393	1	37	499	1128	22235	29	Solyc07g006550.2,Solyc06g008770.2,Solyc01g058210.2,Solyc10g085460.2,Solyc01g087200.3,Solyc08g068400.3,Solyc11g007370.2,Solyc04g072460.3,Solyc06g008800.2,Solyc04g005550.2,Solyc06g065670.3,Solyc03g044740.3,Solyc04g078610.3,Solyc10g086730.2,Solyc04g057980.3,Solyc02g062610.3,Solyc10g085080.2,Solyc10g045290.2,Solyc09g011810.3,Solyc10g079750.2,Solyc03g095310.3,Solyc10g085750.2,Solyc02g083310.3,Solyc11g…	8	Solyc07g064720.3,Solyc10g084070.1,Solyc02g087540.2,Solyc02g087850.1,Solyc12g009000.1,Solyc01g108560.3,Solyc02g065280.3,Solyc07g040960.1
GO:0016791	phosphatase activity	molecular_function	0.026803	1	12	499	254	22235	11	Solyc06g008770.2,Solyc04g057980.3,Solyc10g086730.2,Solyc03g095310.3,Solyc06g065670.3,Solyc03g007530.3,Solyc09g011810.3,Solyc05g055330.3,Solyc06g008800.2,Solyc01g087200.3,Solyc09g009940.3	1	Solyc02g087540.2
GO:0004470	malic enzyme activity	molecular_function	0.027163	1	2	499	10	22235	2	Solyc12g008430.2,Solyc05g050130.3	0
GO:0004471	malate dehydrogenase (decarboxylating) (NAD+) activity	molecular_function	0.027163	1	2	499	10	22235	2	Solyc05g050130.3,Solyc12g008430.2	0
GO:0008514	organic anion transmembrane transporter activity	molecular_function	0.027228	1	4	499	48	22235	3	Solyc02g070280.3,Solyc12g011370.2,Solyc05g008770.3	1	Solyc11g011300.2
GO:0016888	endodeoxyribonuclease activity, producing 5'-phosphomonoesters	molecular_function	0.028366	1	4	499	48	22235	3	Solyc04g005550.2,Solyc10g079750.2,Solyc10g085460.2	1	Solyc02g087850.1
GO:1902531	regulation of intracellular signal transduction	biological_process	0.030023	1	4	499	49	22235	3	Solyc08g008630.3,Solyc04g078610.3,Solyc04g028440.1	1	Solyc06g083390.3
GO:0008509	anion transmembrane transporter activity	molecular_function	0.032739	1	6	499	97	22235	5	Solyc12g011370.2,Solyc05g008770.3,Solyc10g084680.1,Solyc04g071615.1,Solyc02g070280.3	1	Solyc11g011300.2
GO:0015171	amino acid transmembrane transporter activity	molecular_function	0.034365	1	3	499	30	22235	3	Solyc12g011370.2,Solyc05g008770.3,Solyc02g070280.3	0
GO:0003333	amino acid transmembrane transport	biological_process	0.035342	1	4	499	52	22235	3	Solyc02g070280.3,Solyc05g008770.3,Solyc12g011370.2	1	Solyc11g011300.2
GO:1903825	organic acid transmembrane transport	biological_process	0.035342	1	4	499	52	22235	3	Solyc02g070280.3,Solyc05g008770.3,Solyc12g011370.2	1	Solyc11g011300.2
GO:0008610	lipid biosynthetic process	biological_process	0.035462	1	18	499	465	22235	9	Solyc03g116910.3,Solyc12g008980.2,Solyc04g071970.3,Solyc01g008550.3,Solyc07g006300.3,Solyc09g082990.3,Solyc06g053900.3,Solyc08g008500.3,Solyc04g082750.3	9	Solyc12g055930.2,Solyc11g011580.2,Solyc01g066710.3,Solyc04g008930.2,Solyc01g094870.2,Solyc12g010540.1,Solyc12g013690.2,Solyc09g065780.3,Solyc01g087590.3
GO:0016615	malate dehydrogenase activity	molecular_function	0.03563	1	2	499	12	22235	2	Solyc05g050130.3,Solyc12g008430.2	0
GO:0098656	anion transmembrane transport	biological_process	0.036107	1	4	499	53	22235	3	Solyc02g070280.3,Solyc05g008770.3,Solyc12g011370.2	1	Solyc11g011300.2
GO:0008883	glutamyl-tRNA reductase activity	molecular_function	0.036432	1	2	499	13	22235	0		2	Solyc09g007900.3,Solyc01g106390.3
GO:0006629	lipid metabolic process	biological_process	0.03724	1	31	499	910	22235	19	Solyc09g082990.3,Solyc09g091850.3,Solyc06g053900.3,Solyc08g062580.1,Solyc03g044740.3,Solyc04g082750.3,Solyc09g065180.3,Solyc11g007370.2,Solyc08g008500.3,Solyc05g053100.3,Solyc02g062610.3,Solyc03g116910.3,Solyc04g071615.1,Solyc04g007650.3,Solyc12g008980.2,Solyc04g071970.3,Solyc01g008550.3,Solyc07g006300.3,Solyc12g010910.2	12	Solyc04g008930.2,Solyc12g010540.1,Solyc01g094870.2,Solyc09g065780.3,Solyc09g013070.3,Solyc12g013690.2,Solyc01g087590.3,Solyc03g118860.3,Solyc12g055930.2,Solyc11g011580.2,Solyc02g065280.3,Solyc01g066710.3
GO:0009095	aromatic amino acid family biosynthetic process, prephenate pathway	biological_process	0.038233	1	2	499	13	22235	1	Solyc02g080620.3	1	Solyc06g050630.3
GO:0009341	beta-galactosidase complex	cellular_component	0.038563	1	3	499	28	22235	3	Solyc02g084720.3,Solyc11g069270.2,Solyc11g018490.2	0
GO:0008037	cell recognition	biological_process	0.03944	1	5	499	71	22235	5	Solyc04g080460.3,Solyc04g077330.3,Solyc00g289230.2,Solyc04g058110.3,Solyc01g014530.2	0
GO:0005509	calcium ion binding	molecular_function	0.040457	1	13	499	334	22235	5	Solyc10g006740.3,Solyc10g054420.2,Solyc05g007780.3,Solyc03g114930.3,Solyc11g008480.2	8	Solyc04g073990.3,Solyc01g100370.3,Solyc03g097100.1,Solyc07g042460.2,Solyc06g073245.1,Solyc10g006660.3,Solyc10g074740.1,Solyc07g053050.1
GO:0042578	phosphoric ester hydrolase activity	molecular_function	0.04086	1	13	499	304	22235	12	Solyc01g087200.3,Solyc09g009940.3,Solyc06g008800.2,Solyc09g011810.3,Solyc03g007530.3,Solyc05g055330.3,Solyc06g065670.3,Solyc11g007370.2,Solyc10g086730.2,Solyc03g095310.3,Solyc06g008770.2,Solyc04g057980.3	1	Solyc02g087540.2
GO:0009967	positive regulation of signal transduction	biological_process	0.041694	1	3	499	35	22235	2	Solyc08g008630.3,Solyc04g028440.1	1	Solyc06g083390.3
GO:0010647	positive regulation of cell communication	biological_process	0.041694	1	3	499	35	22235	2	Solyc04g028440.1,Solyc08g008630.3	1	Solyc06g083390.3
GO:0023056	positive regulation of signaling	biological_process	0.041694	1	3	499	35	22235	2	Solyc04g028440.1,Solyc08g008630.3	1	Solyc06g083390.3
GO:0005516	calmodulin binding	molecular_function	0.04176	1	4	499	50	22235	4	Solyc02g084390.3,Solyc04g077870.3,Solyc07g055560.3,Solyc08g069010.3	0
GO:0016151	nickel cation binding	molecular_function	0.042789	1	4	499	57	22235	1	Solyc09g015140.2	3	Solyc09g008430.3,Solyc06g005650.2,Solyc02g031980.3
GO:0016846	carbon-sulfur lyase activity	molecular_function	0.04425	1	3	499	33	22235	2	Solyc03g120450.3,Solyc01g080200.3	1	Solyc01g080410.3
GO:0019318	hexose metabolic process	biological_process	0.0453	1	4	499	55	22235	3	Solyc09g009940.3,Solyc02g083700.3,Solyc06g071500.3	1	Solyc04g074450.2
GO:0048646	anatomical structure formation involved in morphogenesis	biological_process	0.045832	1	3	499	36	22235	2	Solyc09g065430.3,Solyc08g008630.3	1	Solyc07g042460.2
GO:0006865	amino acid transport	biological_process	0.047034	1	4	499	58	22235	3	Solyc12g011370.2,Solyc05g008770.3,Solyc02g070280.3	1	Solyc11g011300.2
GO:0006857	oligopeptide transport	biological_process	0.04838	1	1	499	2	22235	0		1	Solyc11g011300.2
GO:0015197	peptide transporter activity	molecular_function	0.04838	1	1	499	2	22235	0		1	Solyc11g011300.2
GO:0015198	oligopeptide transporter activity	molecular_function	0.04838	1	1	499	2	22235	0		1	Solyc11g011300.2
GO:0015558	p-aminobenzoyl-glutamate uptake transmembrane transporter activity	molecular_function	0.04838	1	1	499	2	22235	0		1	Solyc11g011300.2
GO:0015563	uptake transmembrane transporter activity	molecular_function	0.04838	1	1	499	2	22235	0		1	Solyc11g011300.2
GO:0015569	p-aminobenzoyl-glutamate transmembrane transporter activity	molecular_function	0.04838	1	1	499	2	22235	0		1	Solyc11g011300.2
GO:0015814	p-aminobenzoyl-glutamate transport	biological_process	0.04838	1	1	499	2	22235	0		1	Solyc11g011300.2
GO:0035442	dipeptide transmembrane transport	biological_process	0.04838	1	1	499	2	22235	0		1	Solyc11g011300.2
GO:0035672	oligopeptide transmembrane transport	biological_process	0.04838	1	1	499	2	22235	0		1	Solyc11g011300.2
GO:0035673	oligopeptide transmembrane transporter activity	molecular_function	0.04838	1	1	499	2	22235	0		1	Solyc11g011300.2
GO:0042936	dipeptide transporter activity	molecular_function	0.04838	1	1	499	2	22235	0		1	Solyc11g011300.2
GO:0042938	dipeptide transport	biological_process	0.04838	1	1	499	2	22235	0		1	Solyc11g011300.2
GO:0071916	dipeptide transmembrane transporter activity	molecular_function	0.04838	1	1	499	2	22235	0		1	Solyc11g011300.2
GO:0072337	modified amino acid transport	biological_process	0.04838	1	1	499	2	22235	0		1	Solyc11g011300.2
GO:0072349	modified amino acid transmembrane transporter activity	molecular_function	0.04838	1	1	499	2	22235	0		1	Solyc11g011300.2
GO:1902604	p-aminobenzoyl-glutamate transmembrane transport	biological_process	0.04838	1	1	499	2	22235	0		1	Solyc11g011300.2
GO:0046365	monosaccharide catabolic process	biological_process	0.050978	1	1	499	2	22235	0		1	Solyc02g087540.2
GO:0042221	response to chemical	biological_process	0.051358	1	13	499	387	22235	9	Solyc04g028440.1,Solyc08g082120.2,Solyc05g056040.3,Solyc11g016970.2,Solyc04g076140.3,Solyc09g009990.3,Solyc04g081270.1,Solyc05g013450.3,Solyc09g072620.3	4	Solyc09g008175.1,Solyc09g018070.2,Solyc07g052380.3,Solyc03g082530.1
GO:0043167	ion binding	molecular_function	0.05146	1	174	499	6635	22235	115	Solyc05g050015.1,Solyc06g062670.3,Solyc07g055440.2,Solyc06g011480.2,Solyc03g096900.3,Solyc09g082190.1,Solyc12g006460.2,Solyc02g091710.3,Solyc10g007930.3,Solyc02g079140.2,Solyc09g091260.3,Solyc05g009760.2,Solyc07g052780.3,Solyc04g077330.3,Solyc10g083700.3,Solyc06g065670.3,Solyc09g075140.3,Solyc02g094300.3,Solyc11g044360.2,Solyc11g070170.2,Solyc09g098290.3,Solyc01g087200.3,Solyc07g009130.3,Solyc07g…	59	Solyc10g084880.3,Solyc10g008400.2,Solyc01g099200.3,Solyc03g032020.3,Solyc10g080840.1,Solyc04g072030.1,Solyc02g090970.1,Solyc02g087540.2,Solyc12g013690.2,Solyc04g071150.3,Solyc04g007880.3,Solyc10g074740.1,Solyc06g005470.3,Solyc04g073990.3,Solyc08g082310.3,Solyc02g031980.3,Solyc01g106390.3,Solyc06g075780.2,Solyc03g080110.3,Solyc02g067750.3,Solyc01g066430.3,Solyc07g063650.3,Solyc10g006660.3,Solyc10g…
GO:0004970	ionotropic glutamate receptor activity	molecular_function	0.052174	1	3	499	33	22235	3	Solyc05g045650.3,Solyc12g011370.2,Solyc04g076140.3	0
GO:0008066	glutamate receptor activity	molecular_function	0.052174	1	3	499	33	22235	3	Solyc05g045650.3,Solyc12g011370.2,Solyc04g076140.3	0
GO:0000186	activation of MAPKK activity	biological_process	0.052256	1	1	499	4	22235	1	Solyc04g028440.1	0
GO:0001678	cellular glucose homeostasis	biological_process	0.052256	1	1	499	4	22235	1	Solyc04g028440.1	0
GO:0008343	adult feeding behavior	biological_process	0.052256	1	1	499	4	22235	1	Solyc04g028440.1	0
GO:0030534	adult behavior	biological_process	0.052256	1	1	499	4	22235	1	Solyc04g028440.1	0
GO:0032094	response to food	biological_process	0.052256	1	1	499	4	22235	1	Solyc04g028440.1	0
GO:0032095	regulation of response to food	biological_process	0.052256	1	1	499	4	22235	1	Solyc04g028440.1	0
GO:0032096	negative regulation of response to food	biological_process	0.052256	1	1	499	4	22235	1	Solyc04g028440.1	0
GO:0032098	regulation of appetite	biological_process	0.052256	1	1	499	4	22235	1	Solyc04g028440.1	0
GO:0032099	negative regulation of appetite	biological_process	0.052256	1	1	499	4	22235	1	Solyc04g028440.1	0
GO:0032104	regulation of response to extracellular stimulus	biological_process	0.052256	1	1	499	4	22235	1	Solyc04g028440.1	0
GO:0032105	negative regulation of response to extracellular stimulus	biological_process	0.052256	1	1	499	4	22235	1	Solyc04g028440.1	0
GO:0032107	regulation of response to nutrient levels	biological_process	0.052256	1	1	499	4	22235	1	Solyc04g028440.1	0
GO:0032108	negative regulation of response to nutrient levels	biological_process	0.052256	1	1	499	4	22235	1	Solyc04g028440.1	0
GO:0032147	activation of protein kinase activity	biological_process	0.052256	1	1	499	4	22235	1	Solyc04g028440.1	0
GO:0033500	carbohydrate homeostasis	biological_process	0.052256	1	1	499	4	22235	1	Solyc04g028440.1	0
GO:0033674	positive regulation of kinase activity	biological_process	0.052256	1	1	499	4	22235	1	Solyc04g028440.1	0
GO:0042593	glucose homeostasis	biological_process	0.052256	1	1	499	4	22235	1	Solyc04g028440.1	0
GO:0044708	single-organism behavior	biological_process	0.052256	1	1	499	4	22235	1	Solyc04g028440.1	0
GO:0045860	positive regulation of protein kinase activity	biological_process	0.052256	1	1	499	4	22235	1	Solyc04g028440.1	0
GO:0051347	positive regulation of transferase activity	biological_process	0.052256	1	1	499	4	22235	1	Solyc04g028440.1	0
GO:0004565	beta-galactosidase activity	molecular_function	0.052915	1	3	499	32	22235	3	Solyc11g018490.2,Solyc11g069270.2,Solyc02g084720.3	0
GO:0016667	oxidoreductase activity, acting on a sulfur group of donors	molecular_function	0.05359	1	7	499	168	22235	2	Solyc12g094380.2,Solyc05g012060.3	5	Solyc01g080410.3,Solyc06g075780.2,Solyc06g005260.3,Solyc01g099580.2,Solyc02g087850.1
GO:0005868	cytoplasmic dynein complex	cellular_component	0.054565	1	1	499	3	22235	1	Solyc10g084670.2	0
GO:0016746	transferase activity, transferring acyl groups	molecular_function	0.054756	1	17	499	469	22235	12	Solyc09g092270.3,Solyc03g044740.3,Solyc02g070790.3,Solyc06g053900.3,Solyc07g006680.1,Solyc08g008500.3,Solyc01g094700.3,Solyc12g096770.1,Solyc04g079710.3,Solyc09g072620.3,Solyc08g074270.3,Solyc09g009990.3	5	Solyc01g094870.2,Solyc09g082250.2,Solyc09g082240.3,Solyc09g065780.3,Solyc02g065280.3
GO:0007339	binding of sperm to zona pellucida	biological_process	0.054922	1	1	499	2	22235	1	Solyc04g080460.3	0
GO:0009988	cell-cell recognition	biological_process	0.054922	1	1	499	2	22235	1	Solyc04g080460.3	0
GO:0035036	sperm-egg recognition	biological_process	0.054922	1	1	499	2	22235	1	Solyc04g080460.3	0
GO:0030001	metal ion transport	biological_process	0.055165	1	18	499	509	22235	10	Solyc05g005740.3,Solyc06g054270.3,Solyc03g080100.3,Solyc03g006030.3,Solyc07g006600.1,Solyc04g008570.3,Solyc08g061610.3,Solyc01g106460.3,Solyc04g008455.1,Solyc07g009130.3	8	Solyc01g087590.3,Solyc10g005100.3,Solyc03g080110.3,Solyc06g059740.3,Solyc03g025795.1,Solyc01g106390.3,Solyc06g076050.3,Solyc04g072030.1
GO:0000103	sulfate assimilation	biological_process	0.056358	1	3	499	33	22235	3	Solyc02g087410.3,Solyc09g009940.3,Solyc09g008240.3	0
GO:0004020	adenylylsulfate kinase activity	molecular_function	0.056358	1	3	499	33	22235	3	Solyc09g008240.3,Solyc09g009940.3,Solyc02g087410.3	0
GO:0015066	alpha-amylase inhibitor activity	molecular_function	0.057985	1	1	499	3	22235	0		1	Solyc02g069800.1
GO:0004536	deoxyribonuclease activity	molecular_function	0.059595	1	6	499	116	22235	5	Solyc04g005550.2,Solyc10g085080.2,Solyc10g079750.2,Solyc04g072460.3,Solyc10g085460.2	1	Solyc02g087850.1
GO:0048585	negative regulation of response to stimulus	biological_process	0.059803	1	2	499	19	22235	2	Solyc05g007520.1,Solyc04g028440.1	0
GO:0042440	pigment metabolic process	biological_process	0.060047	1	8	499	171	22235	3	Solyc08g061630.3,Solyc12g008980.2,Solyc08g068400.3	5	Solyc01g087590.3,Solyc01g066710.3,Solyc01g108560.3,Solyc12g013690.2,Solyc01g106390.3
GO:0006665	sphingolipid metabolic process	biological_process	0.060586	1	2	499	16	22235	2	Solyc08g062580.1,Solyc09g091850.3	0
GO:0015849	organic acid transport	biological_process	0.06059	1	6	499	118	22235	4	Solyc12g011370.2,Solyc05g008770.3,Solyc10g084680.1,Solyc02g070280.3	2	Solyc11g011300.2,Solyc11g011580.2
GO:0046942	carboxylic acid transport	biological_process	0.06059	1	6	499	118	22235	4	Solyc05g008770.3,Solyc12g011370.2,Solyc02g070280.3,Solyc10g084680.1	2	Solyc11g011300.2,Solyc11g011580.2
GO:0050661	NADP binding	molecular_function	0.060796	1	4	499	62	22235	1	Solyc09g090510.3	3	Solyc01g087590.3,Solyc01g106390.3,Solyc09g007900.3
GO:0030246	carbohydrate binding	molecular_function	0.061761	1	8	499	175	22235	6	Solyc08g082250.3,Solyc02g068300.3,Solyc11g069270.2,Solyc04g079710.3,Solyc11g007410.2,Solyc02g084720.3	2	Solyc11g011300.2,Solyc08g082310.3
GO:0009966	regulation of signal transduction	biological_process	0.061831	1	5	499	89	22235	4	Solyc04g078610.3,Solyc04g028440.1,Solyc05g007520.1,Solyc08g008630.3	1	Solyc06g083390.3
GO:0033644	host cell membrane	cellular_component	0.062298	1	3	499	37	22235	3	Solyc01g009300.3,Solyc10g083700.3,Solyc04g081000.3	0
GO:0044218	other organism cell membrane	cellular_component	0.062298	1	3	499	37	22235	3	Solyc01g009300.3,Solyc10g083700.3,Solyc04g081000.3	0
GO:0044279	other organism membrane	cellular_component	0.062298	1	3	499	37	22235	3	Solyc10g083700.3,Solyc04g081000.3,Solyc01g009300.3	0
GO:0004518	nuclease activity	molecular_function	0.063836	1	14	499	394	22235	12	Solyc07g006550.2,Solyc01g058210.2,Solyc10g079750.2,Solyc04g078610.3,Solyc10g085080.2,Solyc04g005550.2,Solyc05g055330.3,Solyc02g083310.3,Solyc11g006470.2,Solyc04g072460.3,Solyc10g085460.2,Solyc04g074750.3	2	Solyc02g087850.1,Solyc10g084070.1
GO:0009733	response to auxin	biological_process	0.063922	1	4	499	118	22235	2	Solyc09g009990.3,Solyc04g081270.1	2	Solyc03g082530.1,Solyc09g008175.1
GO:0015711	organic anion transport	biological_process	0.06486	1	6	499	120	22235	4	Solyc05g008770.3,Solyc12g011370.2,Solyc02g070280.3,Solyc10g084680.1	2	Solyc11g011300.2,Solyc11g011580.2
GO:0042626	ATPase activity, coupled to transmembrane movement of substances	molecular_function	0.064874	1	7	499	143	22235	7	Solyc12g044820.2,Solyc08g006880.3,Solyc03g095310.3,Solyc02g087410.3,Solyc09g008240.3,Solyc09g075020.3,Solyc03g007530.3	0
GO:0043492	ATPase activity, coupled to movement of substances	molecular_function	0.064874	1	7	499	143	22235	7	Solyc12g044820.2,Solyc03g095310.3,Solyc08g006880.3,Solyc02g087410.3,Solyc09g075020.3,Solyc09g008240.3,Solyc03g007530.3	0
GO:0000334	3-hydroxyanthranilate 3,4-dioxygenase activity	molecular_function	0.065644	1	1	499	3	22235	1	Solyc06g076170.3	0
GO:0006304	DNA modification	biological_process	0.065924	1	4	499	66	22235	3	Solyc04g005550.2,Solyc10g085460.2,Solyc10g079750.2	1	Solyc02g087850.1
GO:0016747	transferase activity, transferring acyl groups other than amino-acyl groups	molecular_function	0.066954	1	14	499	383	22235	9	Solyc09g092270.3,Solyc03g044740.3,Solyc02g070790.3,Solyc06g053900.3,Solyc04g079710.3,Solyc12g096770.1,Solyc07g006680.1,Solyc08g074270.3,Solyc09g009990.3	5	Solyc01g094870.2,Solyc02g065280.3,Solyc09g082250.2,Solyc09g082240.3,Solyc09g065780.3
GO:0030178	negative regulation of Wnt signaling pathway	biological_process	0.067018	1	1	499	3	22235	1	Solyc05g007520.1	0
GO:0009349	riboflavin synthase complex	cellular_component	0.068478	1	1	499	3	22235	0		1	Solyc04g074450.2
GO:0000813	ESCRT I complex	cellular_component	0.069623	1	1	499	3	22235	1	Solyc10g050323.1	0
GO:0032509	endosome transport via multivesicular body sorting pathway	biological_process	0.069623	1	1	499	3	22235	1	Solyc10g050323.1	0
GO:0036452	ESCRT complex	cellular_component	0.069623	1	1	499	3	22235	1	Solyc10g050323.1	0
GO:0015925	galactosidase activity	molecular_function	0.069688	1	3	499	36	22235	3	Solyc02g084720.3,Solyc11g069270.2,Solyc11g018490.2	0
GO:0016671	oxidoreductase activity, acting on a sulfur group of donors, disulfide as acceptor	molecular_function	0.069818	1	2	499	20	22235	1	Solyc05g012060.3	1	Solyc01g080410.3
GO:0030254	protein secretion by the type III secretion system	biological_process	0.070131	1	1	499	3	22235	1	Solyc04g071615.1	0
GO:0030257	type III protein secretion system complex	cellular_component	0.070131	1	1	499	3	22235	1	Solyc04g071615.1	0
GO:0006784	heme a biosynthetic process	biological_process	0.070298	1	1	499	3	22235	1	Solyc08g061630.3	0
GO:0046160	heme a metabolic process	biological_process	0.070298	1	1	499	3	22235	1	Solyc08g061630.3	0
GO:0016863	intramolecular oxidoreductase activity, transposing C=C bonds	molecular_function	0.071369	1	1	499	4	22235	1	Solyc04g071615.1	0
GO:0047750	cholestenol delta-isomerase activity	molecular_function	0.071369	1	1	499	4	22235	1	Solyc04g071615.1	0
GO:0003747	translation release factor activity	molecular_function	0.072614	1	2	499	21	22235	1	Solyc05g007470.3	1	Solyc06g050630.3
GO:0008079	translation termination factor activity	molecular_function	0.072614	1	2	499	21	22235	1	Solyc05g007470.3	1	Solyc06g050630.3
GO:0046658	anchored component of plasma membrane	cellular_component	0.072891	1	1	499	3	22235	0		1	Solyc10g005100.3
GO:0006031	chitin biosynthetic process	biological_process	0.074514	1	1	499	3	22235	1	Solyc04g079710.3	0
GO:0046349	amino sugar biosynthetic process	biological_process	0.074514	1	1	499	3	22235	1	Solyc04g079710.3	0
GO:1901073	glucosamine-containing compound biosynthetic process	biological_process	0.074514	1	1	499	3	22235	1	Solyc04g079710.3	0
GO:0004520	endodeoxyribonuclease activity	molecular_function	0.075014	1	4	499	65	22235	3	Solyc04g005550.2,Solyc10g079750.2,Solyc10g085460.2	1	Solyc02g087850.1
GO:0030259	lipid glycosylation	biological_process	0.076843	1	3	499	40	22235	2	Solyc09g065180.3,Solyc11g007370.2	1	Solyc03g118860.3
GO:0010646	regulation of cell communication	biological_process	0.077019	1	5	499	95	22235	4	Solyc08g008630.3,Solyc04g078610.3,Solyc04g028440.1,Solyc05g007520.1	1	Solyc06g083390.3
GO:0006480	N-terminal protein amino acid methylation	biological_process	0.078798	1	2	499	20	22235	2	Solyc03g118750.3,Solyc09g090510.3	0
GO:0031365	N-terminal protein amino acid modification	biological_process	0.078798	1	2	499	20	22235	2	Solyc03g118750.3,Solyc09g090510.3	0
GO:0006013	mannose metabolic process	biological_process	0.078893	1	1	499	3	22235	1	Solyc02g083700.3	0
GO:0016021	integral component of membrane	cellular_component	0.079419	1	70	499	2507	22235	55	Solyc09g090070.2,Solyc09g075020.3,Solyc04g082250.3,Solyc06g008770.2,Solyc06g065990.1,Solyc01g109330.3,Solyc04g071615.1,Solyc04g076965.1,Solyc04g064610.3,Solyc08g062580.1,Solyc03g006030.3,Solyc09g008240.3,Solyc11g006020.2,Solyc06g008800.2,Solyc04g080460.3,Solyc01g098560.3,Solyc08g079790.1,Solyc02g087410.3,Solyc11g012450.2,Solyc12g038520.2,Solyc10g024490.2,Solyc08g074270.3,Solyc07g008520.3,Solyc03g…	15	Solyc07g051950.3,Solyc10g055390.2,Solyc06g034200.1,Solyc12g042750.2,Solyc06g009640.2,Solyc09g014610.3,Solyc09g013070.3,Solyc12g010440.2,Solyc01g066720.3,Solyc11g011580.2,Solyc12g013690.2,Solyc02g091520.3,Solyc05g011960.3,Solyc04g072030.1,Solyc03g032020.3
GO:0023051	regulation of signaling	biological_process	0.0795	1	5	499	96	22235	4	Solyc08g008630.3,Solyc05g007520.1,Solyc04g028440.1,Solyc04g078610.3	1	Solyc06g083390.3
GO:0016903	oxidoreductase activity, acting on the aldehyde or oxo group of donors	molecular_function	0.079729	1	5	499	95	22235	3	Solyc10g018300.2,Solyc02g020940.3,Solyc11g006410.2	2	Solyc01g106390.3,Solyc09g007900.3
GO:0031224	intrinsic component of membrane	cellular_component	0.081515	1	71	499	2549	22235	55	Solyc10g078270.2,Solyc05g008060.3,Solyc12g006050.2,Solyc08g006880.3,Solyc03g093410.3,Solyc06g071500.3,Solyc05g009500.3,Solyc06g009130.3,Solyc02g082450.3,Solyc09g072620.3,Solyc03g120020.3,Solyc10g087010.2,Solyc07g009130.3,Solyc08g061630.3,Solyc01g079150.3,Solyc06g054270.3,Solyc08g081850.1,Solyc04g077330.3,Solyc01g073660.3,Solyc03g006100.3,Solyc02g070280.3,Solyc10g084680.1,Solyc08g074270.3,Solyc10g…	16	Solyc04g072030.1,Solyc02g091520.3,Solyc05g011960.3,Solyc03g032020.3,Solyc12g010440.2,Solyc11g011580.2,Solyc01g066720.3,Solyc12g013690.2,Solyc12g042750.2,Solyc09g014610.3,Solyc10g005100.3,Solyc09g013070.3,Solyc06g009640.2,Solyc07g051950.3,Solyc06g034200.1,Solyc10g055390.2
GO:0015698	inorganic anion transport	biological_process	0.082631	1	4	499	67	22235	4	Solyc04g071615.1,Solyc10g084680.1,Solyc08g006880.3,Solyc08g082120.2	0
GO:0005230	extracellular ligand-gated ion channel activity	molecular_function	0.083197	1	3	499	40	22235	3	Solyc12g011370.2,Solyc05g045650.3,Solyc04g076140.3	0
GO:0046148	pigment biosynthetic process	biological_process	0.08358	1	6	499	121	22235	2	Solyc12g008980.2,Solyc08g061630.3	4	Solyc12g013690.2,Solyc01g106390.3,Solyc01g087590.3,Solyc01g066710.3
GO:0006613	cotranslational protein targeting to membrane	biological_process	0.083735	1	5	499	97	22235	3	Solyc05g007470.3,Solyc04g072265.1,Solyc09g009940.3	2	Solyc02g087540.2,Solyc03g032020.3
GO:0006813	potassium ion transport	biological_process	0.085239	1	6	499	124	22235	3	Solyc05g005740.3,Solyc04g008570.3,Solyc04g008455.1	3	Solyc01g087590.3,Solyc06g059740.3,Solyc01g106390.3
GO:0006077	(1->6)-beta-D-glucan metabolic process	biological_process	0.086927	1	1	499	3	22235	1	Solyc07g009130.3	0
GO:0006078	(1->6)-beta-D-glucan biosynthetic process	biological_process	0.086927	1	1	499	3	22235	1	Solyc07g009130.3	0
GO:0034220	ion transmembrane transport	biological_process	0.088369	1	13	499	372	22235	11	Solyc11g011180.2,Solyc04g082440.3,Solyc05g005740.3,Solyc05g006980.3,Solyc06g054270.3,Solyc06g065990.1,Solyc05g008770.3,Solyc12g094610.2,Solyc12g011370.2,Solyc04g008455.1,Solyc02g070280.3	2	Solyc10g005100.3,Solyc11g011300.2
GO:0051287	NAD binding	molecular_function	0.089755	1	8	499	200	22235	6	Solyc04g016330.3,Solyc11g006410.2,Solyc12g008430.2,Solyc05g053100.3,Solyc09g090510.3,Solyc05g050130.3	2	Solyc01g106390.3,Solyc06g059740.3
GO:0006612	protein targeting to membrane	biological_process	0.090053	1	5	499	99	22235	3	Solyc09g009940.3,Solyc04g072265.1,Solyc05g007470.3	2	Solyc03g032020.3,Solyc02g087540.2
GO:0016620	oxidoreductase activity, acting on the aldehyde or oxo group of donors, NAD or NADP as acceptor	molecular_function	0.090769	1	4	499	70	22235	2	Solyc11g006410.2,Solyc02g020940.3	2	Solyc09g007900.3,Solyc01g106390.3
GO:0030111	regulation of Wnt signaling pathway	biological_process	0.091104	1	1	499	4	22235	1	Solyc05g007520.1	0
GO:0003824	catalytic activity	molecular_function	0.091107	1	274	499	11053	22235	192	Solyc05g013280.3,Solyc04g082250.3,Solyc09g074250.3,Solyc02g082190.3,Solyc04g079710.3,Solyc09g090070.2,Solyc06g008770.2,Solyc05g007470.3,Solyc01g108630.3,Solyc11g006020.2,Solyc06g053900.3,Solyc08g062580.1,Solyc12g094610.2,Solyc02g083700.3,Solyc02g084390.3,Solyc04g074640.3,Solyc10g045290.2,Solyc12g008980.2,Solyc12g088240.2,Solyc04g071970.3,Solyc08g074270.3,Solyc03g112010.3,Solyc02g020940.3,Solyc08g…	82	Solyc05g052570.3,Solyc09g098080.3,Solyc02g067750.3,Solyc06g050630.3,Solyc06g075780.2,Solyc08g082310.3,Solyc07g064720.3,Solyc03g114800.1,Solyc04g074450.2,Solyc09g064720.3,Solyc04g007880.3,Solyc02g069800.1,Solyc12g013690.2,Solyc09g082250.2,Solyc04g071150.3,Solyc05g005290.3,Solyc01g108560.3,Solyc02g065280.3,Solyc07g040960.1,Solyc10g008400.2,Solyc01g099200.3,Solyc06g071725.1,Solyc11g007900.2,Solyc04g…
GO:0016868	intramolecular transferase activity, phosphotransferases	molecular_function	0.094297	1	2	499	25	22235	2	Solyc02g070935.1,Solyc03g005770.2	0
GO:0042138	meiotic DNA double-strand break formation	biological_process	0.09557	1	1	499	4	22235	1	Solyc02g063160.3	0
GO:0010167	response to nitrate	biological_process	0.096714	1	1	499	5	22235	1	Solyc08g082120.2	0
GO:0015706	nitrate transport	biological_process	0.096714	1	1	499	5	22235	1	Solyc08g082120.2	0
GO:0016756	glutathione gamma-glutamylcysteinyltransferase activity	molecular_function	0.098145	1	1	499	4	22235	1	Solyc09g072620.3	0
GO:0046937	phytochelatin metabolic process	biological_process	0.098145	1	1	499	4	22235	1	Solyc09g072620.3	0
GO:0046938	phytochelatin biosynthetic process	biological_process	0.098145	1	1	499	4	22235	1	Solyc09g072620.3	0
GO:0015399	primary active transmembrane transporter activity	molecular_function	0.098444	1	7	499	159	22235	7	Solyc03g007530.3,Solyc09g075020.3,Solyc09g008240.3,Solyc08g006880.3,Solyc03g095310.3,Solyc02g087410.3,Solyc12g044820.2	0
GO:0015405	P-P-bond-hydrolysis-driven transmembrane transporter activity	molecular_function	0.098444	1	7	499	159	22235	7	Solyc03g095310.3,Solyc08g006880.3,Solyc02g087410.3,Solyc12g044820.2,Solyc03g007530.3,Solyc09g008240.3,Solyc09g075020.3	0
GO:0003883	CTP synthase activity	molecular_function	0.099377	1	1	499	4	22235	1	Solyc02g082190.3	0
GO:0004421	hydroxymethylglutaryl-CoA synthase activity	molecular_function	0.10049	1	1	499	5	22235	1	Solyc08g008500.3	0
GO:0009306	protein secretion	biological_process	0.10053	1	3	499	50	22235	3	Solyc04g071615.1,Solyc07g009130.3,Solyc08g074270.3	0
GO:0004645	phosphorylase activity	molecular_function	0.10064	1	1	499	4	22235	1	Solyc05g012510.3	0
GO:0008184	glycogen phosphorylase activity	molecular_function	0.10064	1	1	499	4	22235	1	Solyc05g012510.3	0
GO:0019898	extrinsic component of membrane	cellular_component	0.10229	1	4	499	78	22235	4	Solyc05g007780.3,Solyc10g054420.2,Solyc11g008480.2,Solyc03g114930.3	0
GO:0015718	monocarboxylic acid transport	biological_process	0.10264	1	2	499	24	22235	1	Solyc10g084680.1	1	Solyc11g011580.2
GO:0018995	host	cellular_component	0.10284	1	5	499	105	22235	4	Solyc04g081000.3,Solyc10g086730.2,Solyc10g083700.3,Solyc01g009300.3	1	Solyc10g009120.2
GO:0033643	host cell part	cellular_component	0.10284	1	5	499	105	22235	4	Solyc01g009300.3,Solyc10g083700.3,Solyc10g086730.2,Solyc04g081000.3	1	Solyc10g009120.2
GO:0043657	host cell	cellular_component	0.10284	1	5	499	105	22235	4	Solyc01g009300.3,Solyc04g081000.3,Solyc10g086730.2,Solyc10g083700.3	1	Solyc10g009120.2
GO:0044215	other organism	cellular_component	0.10284	1	5	499	105	22235	4	Solyc01g009300.3,Solyc10g086730.2,Solyc04g081000.3,Solyc10g083700.3	1	Solyc10g009120.2
GO:0044216	other organism cell	cellular_component	0.10284	1	5	499	105	22235	4	Solyc10g086730.2,Solyc04g081000.3,Solyc10g083700.3,Solyc01g009300.3	1	Solyc10g009120.2
GO:0044217	other organism part	cellular_component	0.10284	1	5	499	105	22235	4	Solyc10g083700.3,Solyc10g086730.2,Solyc04g081000.3,Solyc01g009300.3	1	Solyc10g009120.2
GO:0006415	translational termination	biological_process	0.10302	1	2	499	26	22235	1	Solyc05g007470.3	1	Solyc06g050630.3
GO:0019825	oxygen binding	molecular_function	0.10325	1	1	499	6	22235	0		1	Solyc07g008240.3
GO:0031419	cobalamin binding	molecular_function	0.10354	1	1	499	6	22235	1	Solyc07g052780.3	0
GO:0030435	sporulation resulting in formation of a cellular spore	biological_process	0.10407	1	1	499	4	22235	0		1	Solyc07g042460.2
GO:0008108	UDP-glucose:hexose-1-phosphate uridylyltransferase activity	molecular_function	0.10491	1	1	499	5	22235	1	Solyc06g071500.3	0
GO:0044703	multi-organism reproductive process	biological_process	0.10586	1	6	499	131	22235	6	Solyc01g014530.2,Solyc00g289230.2,Solyc04g058110.3,Solyc09g065430.3,Solyc04g080460.3,Solyc04g077330.3	0
GO:0044425	membrane part	cellular_component	0.106	1	86	499	3204	22235	70	Solyc06g009130.3,Solyc06g062670.3,Solyc05g006980.3,Solyc03g093410.3,Solyc06g071500.3,Solyc05g009500.3,Solyc02g082450.3,Solyc09g082190.1,Solyc10g078270.2,Solyc05g008060.3,Solyc11g011180.2,Solyc08g006880.3,Solyc03g114930.3,Solyc09g064500.3,Solyc12g006050.2,Solyc01g073660.3,Solyc08g061630.3,Solyc01g079150.3,Solyc06g054270.3,Solyc08g081850.1,Solyc03g046260.2,Solyc04g077330.3,Solyc02g070280.3,Solyc10g…	16	Solyc03g032020.3,Solyc04g072030.1,Solyc05g011960.3,Solyc02g091520.3,Solyc12g013690.2,Solyc11g011580.2,Solyc01g066720.3,Solyc12g010440.2,Solyc09g013070.3,Solyc09g014610.3,Solyc10g005100.3,Solyc06g009640.2,Solyc12g042750.2,Solyc06g034200.1,Solyc10g055390.2,Solyc07g051950.3
GO:0043531	ADP binding	molecular_function	0.10608	1	13	499	366	22235	13	Solyc03g007530.3,Solyc04g005550.2,Solyc01g102850.2,Solyc01g087200.3,Solyc04g009260.2,Solyc05g021140.1,Solyc05g009760.2,Solyc07g052790.2,Solyc05g013280.3,Solyc12g044820.2,Solyc06g008800.2,Solyc10g085460.2,Solyc06g008770.2	0
GO:0009856	pollination	biological_process	0.10869	1	4	499	69	22235	4	Solyc01g014530.2,Solyc04g058110.3,Solyc00g289230.2,Solyc04g077330.3	0
GO:0009875	pollen-pistil interaction	biological_process	0.10869	1	4	499	69	22235	4	Solyc04g058110.3,Solyc00g289230.2,Solyc01g014530.2,Solyc04g077330.3	0
GO:0048544	recognition of pollen	biological_process	0.10869	1	4	499	69	22235	4	Solyc01g014530.2,Solyc00g289230.2,Solyc04g058110.3,Solyc04g077330.3	0
GO:0009725	response to hormone	biological_process	0.10946	1	5	499	157	22235	3	Solyc05g056040.3,Solyc09g009990.3,Solyc04g081270.1	2	Solyc03g082530.1,Solyc09g008175.1
GO:0006729	tetrahydrobiopterin biosynthetic process	biological_process	0.10995	1	1	499	5	22235	1	Solyc02g077040.3	0
GO:0008124	4-alpha-hydroxytetrahydrobiopterin dehydratase activity	molecular_function	0.10995	1	1	499	5	22235	1	Solyc02g077040.3	0
GO:0046146	tetrahydrobiopterin metabolic process	biological_process	0.10995	1	1	499	5	22235	1	Solyc02g077040.3	0
GO:1902494	catalytic complex	cellular_component	0.11041	1	20	499	656	22235	15	Solyc05g007780.3,Solyc11g069270.2,Solyc10g054420.2,Solyc09g064500.3,Solyc03g114930.3,Solyc02g091710.3,Solyc04g072265.1,Solyc11g008480.2,Solyc00g136260.1,Solyc02g084720.3,Solyc02g063255.1,Solyc12g006230.2,Solyc11g018490.2,Solyc04g077330.3,Solyc10g084670.2	5	Solyc08g082310.3,Solyc01g066430.3,Solyc04g074450.2,Solyc04g007500.1,Solyc10g008400.2
GO:0004100	chitin synthase activity	molecular_function	0.11192	1	1	499	5	22235	1	Solyc04g079710.3	0
GO:0048584	positive regulation of response to stimulus	biological_process	0.11258	1	3	499	51	22235	2	Solyc04g028440.1,Solyc08g008630.3	1	Solyc06g083390.3
GO:0006778	porphyrin-containing compound metabolic process	biological_process	0.11368	1	6	499	134	22235	3	Solyc08g061630.3,Solyc08g068400.3,Solyc08g074270.3	3	Solyc01g108560.3,Solyc01g106390.3,Solyc01g066710.3
GO:0004089	carbonate dehydratase activity	molecular_function	0.11381	1	1	499	5	22235	0		1	Solyc02g067750.3
GO:0044706	multi-multicellular organism process	biological_process	0.11592	1	4	499	71	22235	4	Solyc01g014530.2,Solyc00g289230.2,Solyc04g058110.3,Solyc04g077330.3	0
GO:0009968	negative regulation of signal transduction	biological_process	0.11631	1	1	499	6	22235	1	Solyc05g007520.1	0
GO:0009073	aromatic amino acid family biosynthetic process	biological_process	0.11731	1	2	499	24	22235	1	Solyc02g080620.3	1	Solyc06g050630.3
GO:0004664	prephenate dehydratase activity	molecular_function	0.1174	1	1	499	5	22235	1	Solyc02g080620.3	0
GO:0009094	L-phenylalanine biosynthetic process	biological_process	0.1174	1	1	499	5	22235	1	Solyc02g080620.3	0
GO:1902223	erythrose 4-phosphate/phosphoenolpyruvate family amino acid biosynthetic process	biological_process	0.1174	1	1	499	5	22235	1	Solyc02g080620.3	0
GO:0030170	pyridoxal phosphate binding	molecular_function	0.11749	1	6	499	137	22235	3	Solyc03g120450.3,Solyc08g074270.3,Solyc05g050015.1	3	Solyc04g071150.3,Solyc04g076790.3,Solyc08g066260.3
GO:0042887	amide transmembrane transporter activity	molecular_function	0.11758	1	1	499	5	22235	0		1	Solyc11g011300.2
GO:0008017	microtubule binding	molecular_function	0.11862	1	6	499	134	22235	6	Solyc04g008290.3,Solyc12g021260.1,Solyc02g084390.3,Solyc04g078610.3,Solyc01g005080.3,Solyc04g008040.3	0
GO:0004553	hydrolase activity, hydrolyzing O-glycosyl compounds	molecular_function	0.11943	1	16	499	478	22235	14	Solyc10g087010.2,Solyc07g064830.3,Solyc08g082250.3,Solyc07g005100.3,Solyc11g069270.2,Solyc06g076170.3,Solyc01g010390.3,Solyc09g075460.3,Solyc02g084720.3,Solyc05g050130.3,Solyc09g091850.3,Solyc02g083700.3,Solyc04g015530.2,Solyc11g018490.2	2	Solyc08g082170.3,Solyc01g008710.3
GO:0030176	integral component of endoplasmic reticulum membrane	cellular_component	0.12072	1	3	499	50	22235	2	Solyc01g109330.3,Solyc04g077330.3	1	Solyc03g032020.3
GO:0031227	intrinsic component of endoplasmic reticulum membrane	cellular_component	0.12072	1	3	499	50	22235	2	Solyc04g077330.3,Solyc01g109330.3	1	Solyc03g032020.3
GO:0004420	hydroxymethylglutaryl-CoA reductase (NADPH) activity	molecular_function	0.12096	1	1	499	5	22235	0		1	Solyc03g032020.3
GO:0090150	establishment of protein localization to membrane	biological_process	0.12096	1	6	499	138	22235	4	Solyc05g007470.3,Solyc09g009940.3,Solyc04g072265.1,Solyc10g078265.1	2	Solyc03g032020.3,Solyc02g087540.2
GO:0005802	trans-Golgi network	cellular_component	0.12154	1	1	499	5	22235	1	Solyc10g078265.1	0
GO:0006893	Golgi to plasma membrane transport	biological_process	0.12154	1	1	499	5	22235	1	Solyc10g078265.1	0
GO:0032386	regulation of intracellular transport	biological_process	0.12154	1	1	499	5	22235	1	Solyc10g078265.1	0
GO:0032388	positive regulation of intracellular transport	biological_process	0.12154	1	1	499	5	22235	1	Solyc10g078265.1	0
GO:0033157	regulation of intracellular protein transport	biological_process	0.12154	1	1	499	5	22235	1	Solyc10g078265.1	0
GO:0042996	regulation of Golgi to plasma membrane protein transport	biological_process	0.12154	1	1	499	5	22235	1	Solyc10g078265.1	0
GO:0042998	positive regulation of Golgi to plasma membrane protein transport	biological_process	0.12154	1	1	499	5	22235	1	Solyc10g078265.1	0
GO:0043001	Golgi to plasma membrane protein transport	biological_process	0.12154	1	1	499	5	22235	1	Solyc10g078265.1	0
GO:0051222	positive regulation of protein transport	biological_process	0.12154	1	1	499	5	22235	1	Solyc10g078265.1	0
GO:0071253	connexin binding	molecular_function	0.12154	1	1	499	5	22235	1	Solyc10g078265.1	0
GO:0072659	protein localization to plasma membrane	biological_process	0.12154	1	1	499	5	22235	1	Solyc10g078265.1	0
GO:0090002	establishment of protein localization to plasma membrane	biological_process	0.12154	1	1	499	5	22235	1	Solyc10g078265.1	0
GO:0090003	regulation of establishment of protein localization to plasma membrane	biological_process	0.12154	1	1	499	5	22235	1	Solyc10g078265.1	0
GO:0090004	positive regulation of establishment of protein localization to plasma membrane	biological_process	0.12154	1	1	499	5	22235	1	Solyc10g078265.1	0
GO:0090316	positive regulation of intracellular protein transport	biological_process	0.12154	1	1	499	5	22235	1	Solyc10g078265.1	0
GO:1903076	regulation of protein localization to plasma membrane	biological_process	0.12154	1	1	499	5	22235	1	Solyc10g078265.1	0
GO:1903078	positive regulation of protein localization to plasma membrane	biological_process	0.12154	1	1	499	5	22235	1	Solyc10g078265.1	0
GO:1903649	regulation of cytoplasmic transport	biological_process	0.12154	1	1	499	5	22235	1	Solyc10g078265.1	0
GO:1903651	positive regulation of cytoplasmic transport	biological_process	0.12154	1	1	499	5	22235	1	Solyc10g078265.1	0
GO:1903729	regulation of plasma membrane organization	biological_process	0.12154	1	1	499	5	22235	1	Solyc10g078265.1	0
GO:1903827	regulation of cellular protein localization	biological_process	0.12154	1	1	499	5	22235	1	Solyc10g078265.1	0
GO:1903829	positive regulation of cellular protein localization	biological_process	0.12154	1	1	499	5	22235	1	Solyc10g078265.1	0
GO:1904375	regulation of protein localization to cell periphery	biological_process	0.12154	1	1	499	5	22235	1	Solyc10g078265.1	0
GO:1904377	positive regulation of protein localization to cell periphery	biological_process	0.12154	1	1	499	5	22235	1	Solyc10g078265.1	0
GO:1990778	protein localization to cell periphery	biological_process	0.12154	1	1	499	5	22235	1	Solyc10g078265.1	0
GO:0009521	photosystem	cellular_component	0.12186	1	7	499	205	22235	7	Solyc08g005725.1,Solyc10g054420.2,Solyc02g089940.3,Solyc05g007780.3,Solyc03g114930.3,Solyc09g064500.3,Solyc11g008480.2	0
GO:0016125	sterol metabolic process	biological_process	0.12203	1	1	499	6	22235	1	Solyc04g071615.1	0
GO:0007631	feeding behavior	biological_process	0.12238	1	1	499	7	22235	1	Solyc04g028440.1	0
GO:0003674	molecular_function	molecular_function	0.12332	1	453	499	19599	22235	305	Solyc02g066950.3,Solyc09g097970.3,Solyc11g012330.2,Solyc04g009020.3,Solyc08g082120.2,Solyc02g089940.3,Solyc05g009680.1,Solyc01g010390.3,Solyc09g009970.3,Solyc06g065990.1,Solyc08g079820.3,Solyc02g024050.3,Solyc06g073260.3,Solyc03g005770.2,Solyc08g068400.3,Solyc07g005860.3,Solyc10g085460.2,Solyc04g008040.3,Solyc11g006410.2,Solyc04g058110.3,Solyc00g289230.2,Solyc00g136260.1,Solyc05g055330.3,Solyc03g…	148	Solyc10g055720.2,Solyc12g009000.1,Solyc04g074830.1,Solyc12g035225.1,Solyc05g055240.3,Solyc10g005100.3,Solyc12g010540.1,Solyc06g059740.3,Solyc07g026650.3,Solyc01g106390.3,Solyc01g066430.3,Solyc06g066770.1,Solyc03g118860.3,Solyc10g006660.3,Solyc04g078390.2,Solyc07g063650.3,Solyc03g006050.3,Solyc01g066700.3,Solyc01g008710.3,Solyc02g087540.2,Solyc10g074740.1,Solyc07g053740.1,Solyc12g099770.2,Solyc06g…
GO:0016709	oxidoreductase activity, acting on paired donors, with incorporation or reduction of molecular oxygen, NAD(P)H as one donor, and incorporation of one atom of oxygen	molecular_function	0.12362	1	3	499	50	22235	1	Solyc09g090510.3	2	Solyc01g087590.3,Solyc12g013690.2
GO:0019087	transformation of host cell by virus	biological_process	0.12377	1	2	499	26	22235	1	Solyc04g064610.3	1	Solyc05g011960.3
GO:0046914	transition metal ion binding	molecular_function	0.1243	1	58	499	2144	22235	33	Solyc03g113350.3,Solyc11g044360.2,Solyc04g082250.3,Solyc08g005725.1,Solyc07g055560.3,Solyc07g005860.3,Solyc10g087010.2,Solyc04g045315.1,Solyc10g083700.3,Solyc12g094610.2,Solyc02g083700.3,Solyc09g015140.2,Solyc12g006460.2,Solyc06g076160.3,Solyc01g111970.3,Solyc10g007930.3,Solyc03g112010.3,Solyc06g076170.3,Solyc07g006300.3,Solyc08g074270.3,Solyc02g091710.3,Solyc04g012030.3,Solyc01g102850.2,Solyc03g…	25	Solyc06g005470.3,Solyc10g051010.2,Solyc12g042880.2,Solyc06g005650.2,Solyc08g082310.3,Solyc06g071725.1,Solyc04g071150.3,Solyc08g005610.3,Solyc04g007500.1,Solyc02g067750.3,Solyc01g066430.3,Solyc01g086960.3,Solyc05g011970.3,Solyc10g080840.1,Solyc06g076050.3,Solyc09g008430.3,Solyc07g063650.3,Solyc01g100370.3,Solyc10g008400.2,Solyc04g071030.1,Solyc10g084880.3,Solyc02g031980.3,Solyc03g111973.1,Solyc01g…
GO:0043241	protein complex disassembly	biological_process	0.12558	1	3	499	53	22235	2	Solyc01g106460.3,Solyc05g007470.3	1	Solyc06g050630.3
GO:0004649	poly(ADP-ribose) glycohydrolase activity	molecular_function	0.12607	1	1	499	6	22235	1	Solyc10g087010.2	0
GO:0003870	5-aminolevulinate synthase activity	molecular_function	0.12961	1	1	499	5	22235	1	Solyc08g074270.3	0
GO:0051049	regulation of transport	biological_process	0.13158	1	2	499	26	22235	2	Solyc08g074270.3,Solyc10g078265.1	0
GO:0003924	GTPase activity	molecular_function	0.1338	1	15	499	436	22235	13	Solyc06g065990.1,Solyc04g072265.1,Solyc02g005060.2,Solyc08g006880.3,Solyc02g087410.3,Solyc05g041770.2,Solyc12g044820.2,Solyc05g055330.3,Solyc03g007530.3,Solyc04g005550.2,Solyc09g075020.3,Solyc09g008240.3,Solyc06g065670.3	2	Solyc02g087540.2,Solyc04g072030.1
GO:0009289	pilus	cellular_component	0.13387	1	1	499	6	22235	1	Solyc09g091850.3	0
GO:0072657	protein localization to membrane	biological_process	0.13905	1	6	499	144	22235	4	Solyc10g078265.1,Solyc05g007470.3,Solyc04g072265.1,Solyc09g009940.3	2	Solyc02g087540.2,Solyc03g032020.3
GO:0005875	microtubule associated complex	cellular_component	0.13935	1	2	499	29	22235	2	Solyc04g072265.1,Solyc10g084670.2	0
GO:0009719	response to endogenous stimulus	biological_process	0.14075	1	5	499	165	22235	3	Solyc04g081270.1,Solyc05g056040.3,Solyc09g009990.3	2	Solyc09g008175.1,Solyc03g082530.1
GO:0019299	rhamnose metabolic process	biological_process	0.1412	1	1	499	6	22235	0		1	Solyc04g074450.2
GO:0043487	regulation of RNA stability	biological_process	0.14313	1	1	499	6	22235	0		1	Solyc04g074450.2
GO:0043488	regulation of mRNA stability	biological_process	0.14313	1	1	499	6	22235	0		1	Solyc04g074450.2
GO:0043489	RNA stabilization	biological_process	0.14313	1	1	499	6	22235	0		1	Solyc04g074450.2
GO:0048255	mRNA stabilization	biological_process	0.14313	1	1	499	6	22235	0		1	Solyc04g074450.2
GO:0032984	macromolecular complex disassembly	biological_process	0.14329	1	3	499	56	22235	2	Solyc01g106460.3,Solyc05g007470.3	1	Solyc06g050630.3
GO:0004348	glucosylceramidase activity	molecular_function	0.14366	1	1	499	6	22235	1	Solyc09g091850.3	0
GO:0006614	SRP-dependent cotranslational protein targeting to membrane	biological_process	0.14419	1	4	499	85	22235	3	Solyc04g072265.1,Solyc09g009940.3,Solyc05g007470.3	1	Solyc02g087540.2
GO:0045047	protein targeting to ER	biological_process	0.14419	1	4	499	85	22235	3	Solyc09g009940.3,Solyc04g072265.1,Solyc05g007470.3	1	Solyc02g087540.2
GO:0072599	establishment of protein localization to endoplasmic reticulum	biological_process	0.14419	1	4	499	85	22235	3	Solyc09g009940.3,Solyc04g072265.1,Solyc05g007470.3	1	Solyc02g087540.2
GO:0006892	post-Golgi vesicle-mediated transport	biological_process	0.14421	1	1	499	6	22235	1	Solyc10g078265.1	0
GO:0051186	cofactor metabolic process	biological_process	0.14475	1	13	499	383	22235	7	Solyc03g007530.3,Solyc02g063255.1,Solyc02g077040.3,Solyc08g068400.3,Solyc08g082250.3,Solyc08g074270.3,Solyc08g061630.3	6	Solyc01g106390.3,Solyc03g032020.3,Solyc01g066710.3,Solyc10g083720.2,Solyc03g097100.1,Solyc01g108560.3
GO:0005310	dicarboxylic acid transmembrane transporter activity	molecular_function	0.14516	1	1	499	7	22235	0		1	Solyc11g011300.2
GO:0004367	glycerol-3-phosphate dehydrogenase [NAD+] activity	molecular_function	0.14553	1	1	499	6	22235	1	Solyc04g016330.3	0
GO:0051775	response to redox state	biological_process	0.14601	1	1	499	6	22235	0		1	Solyc05g011970.3
GO:0006012	galactose metabolic process	biological_process	0.1472	1	1	499	7	22235	1	Solyc06g071500.3	0
GO:0000439	core TFIIH complex	cellular_component	0.14815	1	1	499	7	22235	1	Solyc06g071600.3	0
GO:0006783	heme biosynthetic process	biological_process	0.14865	1	3	499	54	22235	1	Solyc08g061630.3	2	Solyc01g106390.3,Solyc01g066710.3
GO:0004499	N,N-dimethylaniline monooxygenase activity	molecular_function	0.14941	1	2	499	29	22235	1	Solyc09g090510.3	1	Solyc01g087590.3
GO:0006558	L-phenylalanine metabolic process	biological_process	0.14993	1	1	499	7	22235	1	Solyc02g080620.3	0
GO:1902221	erythrose 4-phosphate/phosphoenolpyruvate family amino acid metabolic process	biological_process	0.14993	1	1	499	7	22235	1	Solyc02g080620.3	0
GO:0007018	microtubule-based movement	biological_process	0.15192	1	4	499	79	22235	4	Solyc10g084670.2,Solyc04g078610.3,Solyc02g084390.3,Solyc04g072265.1	0
GO:0016837	carbon-oxygen lyase activity, acting on polysaccharides	molecular_function	0.15207	1	2	499	29	22235	0		2	Solyc02g031960.3,Solyc11g011300.2
GO:0008150	biological_process	biological_process	0.15286	1	372	499	15839	22235	254	Solyc06g065670.3,Solyc10g083700.3,Solyc06g082300.3,Solyc04g016330.3,Solyc07g055560.3,Solyc07g005100.3,Solyc10g080100.2,Solyc07g009130.3,Solyc11g070170.2,Solyc01g079790.3,Solyc11g044360.2,Solyc12g010910.2,Solyc04g054490.3,Solyc02g094300.3,Solyc10g086660.2,Solyc01g008550.3,Solyc03g120020.3,Solyc04g077240.3,Solyc05g050130.3,Solyc03g096900.3,Solyc02g082450.3,Solyc06g019200.3,Solyc03g006970.1,Solyc05g…	118	Solyc09g008175.1,Solyc02g069800.1,Solyc04g077220.3,Solyc04g007880.3,Solyc04g071150.3,Solyc09g082250.2,Solyc12g013690.2,Solyc03g121360.1,Solyc01g109710.3,Solyc04g074450.2,Solyc01g099200.3,Solyc10g008400.2,Solyc04g078550.3,Solyc05g011960.3,Solyc02g065280.3,Solyc07g052380.3,Solyc01g108560.3,Solyc06g066370.3,Solyc06g073245.1,Solyc05g052570.3,Solyc10g009120.2,Solyc03g080110.3,Solyc06g075780.2,Solyc06g…
GO:0005525	GTP binding	molecular_function	0.1534	1	19	499	586	22235	16	Solyc09g075020.3,Solyc08g006880.3,Solyc02g087410.3,Solyc05g041770.2,Solyc08g079180.3,Solyc05g055330.3,Solyc03g007530.3,Solyc04g005550.2,Solyc09g008240.3,Solyc06g065670.3,Solyc02g005060.2,Solyc06g011480.2,Solyc04g072265.1,Solyc09g009940.3,Solyc05g007470.3,Solyc12g044820.2	3	Solyc04g072030.1,Solyc02g087540.2,Solyc02g087850.1
GO:0045766	positive regulation of angiogenesis	biological_process	0.15342	1	1	499	8	22235	1	Solyc08g008630.3	0
GO:1904018	positive regulation of vasculature development	biological_process	0.15342	1	1	499	8	22235	1	Solyc08g008630.3	0
GO:0004527	exonuclease activity	molecular_function	0.15377	1	5	499	123	22235	4	Solyc10g085080.2,Solyc11g006470.2,Solyc04g072460.3,Solyc04g074750.3	1	Solyc10g084070.1
GO:0015969	guanosine tetraphosphate metabolic process	biological_process	0.15497	1	1	499	6	22235	1	Solyc03g096900.3	0
GO:0034035	purine ribonucleoside bisphosphate metabolic process	biological_process	0.15497	1	1	499	6	22235	1	Solyc03g096900.3	0
GO:0006855	drug transmembrane transport	biological_process	0.155	1	4	499	89	22235	2	Solyc05g013450.3,Solyc11g016970.2	2	Solyc07g052380.3,Solyc09g018070.2
GO:0015893	drug transport	biological_process	0.155	1	4	499	89	22235	2	Solyc11g016970.2,Solyc05g013450.3	2	Solyc09g018070.2,Solyc07g052380.3
GO:0044723	single-organism carbohydrate metabolic process	biological_process	0.15792	1	15	499	457	22235	10	Solyc06g071500.3,Solyc09g065180.3,Solyc11g007370.2,Solyc02g063255.1,Solyc06g065670.3,Solyc02g083700.3,Solyc09g090510.3,Solyc07g009130.3,Solyc09g009940.3,Solyc03g118750.3	5	Solyc04g074450.2,Solyc10g083720.2,Solyc02g087540.2,Solyc03g118860.3,Solyc01g094870.2
GO:0015672	monovalent inorganic cation transport	biological_process	0.15804	1	14	499	444	22235	9	Solyc06g065990.1,Solyc05g006980.3,Solyc05g005740.3,Solyc04g082440.3,Solyc11g011180.2,Solyc04g008570.3,Solyc03g080100.3,Solyc12g094610.2,Solyc04g008455.1	5	Solyc06g076050.3,Solyc01g087590.3,Solyc10g005100.3,Solyc06g059740.3,Solyc01g106390.3
GO:0072329	monocarboxylic acid catabolic process	biological_process	0.15861	1	1	499	7	22235	0		1	Solyc02g087540.2
GO:0042493	response to drug	biological_process	0.16237	1	4	499	91	22235	2	Solyc11g016970.2,Solyc05g013450.3	2	Solyc09g018070.2,Solyc07g052380.3
GO:0010648	negative regulation of cell communication	biological_process	0.16263	1	1	499	9	22235	1	Solyc05g007520.1	0
GO:0023057	negative regulation of signaling	biological_process	0.16263	1	1	499	9	22235	1	Solyc05g007520.1	0
GO:0015238	drug transmembrane transporter activity	molecular_function	0.16481	1	4	499	91	22235	2	Solyc05g013450.3,Solyc11g016970.2	2	Solyc09g018070.2,Solyc07g052380.3
GO:0090484	drug transporter activity	molecular_function	0.16481	1	4	499	91	22235	2	Solyc11g016970.2,Solyc05g013450.3	2	Solyc07g052380.3,Solyc09g018070.2
GO:0033013	tetrapyrrole metabolic process	biological_process	0.16511	1	7	499	187	22235	3	Solyc08g068400.3,Solyc08g061630.3,Solyc08g074270.3	4	Solyc01g106390.3,Solyc01g108560.3,Solyc09g007900.3,Solyc01g066710.3
GO:0010608	posttranscriptional regulation of gene expression	biological_process	0.16622	1	5	499	114	22235	3	Solyc04g080830.3,Solyc03g111650.3,Solyc08g013850.1	2	Solyc04g074450.2,Solyc10g051010.2
GO:0016836	hydro-lyase activity	molecular_function	0.16714	1	4	499	92	22235	3	Solyc02g080620.3,Solyc02g077040.3,Solyc02g063255.1	1	Solyc02g067750.3
GO:0032561	guanyl ribonucleotide binding	molecular_function	0.16718	1	19	499	594	22235	16	Solyc09g009940.3,Solyc02g005060.2,Solyc06g011480.2,Solyc04g072265.1,Solyc12g044820.2,Solyc05g007470.3,Solyc03g007530.3,Solyc05g055330.3,Solyc04g005550.2,Solyc09g008240.3,Solyc06g065670.3,Solyc05g041770.2,Solyc08g006880.3,Solyc02g087410.3,Solyc08g079180.3,Solyc09g075020.3	3	Solyc02g087540.2,Solyc02g087850.1,Solyc04g072030.1
GO:0071804	cellular potassium ion transport	biological_process	0.16833	1	2	499	30	22235	2	Solyc05g005740.3,Solyc04g008455.1	0
GO:0071805	potassium ion transmembrane transport	biological_process	0.16833	1	2	499	30	22235	2	Solyc05g005740.3,Solyc04g008455.1	0
GO:0007017	microtubule-based process	biological_process	0.16863	1	8	499	219	22235	8	Solyc04g072265.1,Solyc08g068400.3,Solyc02g084390.3,Solyc04g078610.3,Solyc04g008290.3,Solyc04g082440.3,Solyc10g084670.2,Solyc01g005080.3	0
GO:0045259	proton-transporting ATP synthase complex	cellular_component	0.16934	1	4	499	97	22235	3	Solyc03g046260.2,Solyc11g011180.2,Solyc06g065990.1	1	Solyc10g005100.3
GO:0043624	cellular protein complex disassembly	biological_process	0.17039	1	2	499	34	22235	1	Solyc05g007470.3	1	Solyc06g050630.3
GO:0022411	cellular component disassembly	biological_process	0.17043	1	3	499	60	22235	2	Solyc01g106460.3,Solyc05g007470.3	1	Solyc06g050630.3
GO:0034357	photosynthetic membrane	cellular_component	0.1713	1	7	499	221	22235	7	Solyc10g054420.2,Solyc08g005725.1,Solyc02g089940.3,Solyc05g007780.3,Solyc03g114930.3,Solyc09g064500.3,Solyc11g008480.2	0
GO:0006812	cation transport	biological_process	0.1716	1	24	499	835	22235	16	Solyc06g065990.1,Solyc11g011180.2,Solyc04g008570.3,Solyc08g061610.3,Solyc01g106460.3,Solyc10g087010.2,Solyc07g009130.3,Solyc04g008455.1,Solyc05g005740.3,Solyc06g054270.3,Solyc05g006980.3,Solyc04g082440.3,Solyc03g080100.3,Solyc03g006030.3,Solyc12g094610.2,Solyc07g006600.1	8	Solyc06g076050.3,Solyc04g072030.1,Solyc10g005100.3,Solyc01g087590.3,Solyc03g080110.3,Solyc06g059740.3,Solyc01g106390.3,Solyc03g025795.1
GO:0019001	guanyl nucleotide binding	molecular_function	0.17169	1	19	499	597	22235	16	Solyc09g008240.3,Solyc06g065670.3,Solyc04g005550.2,Solyc05g055330.3,Solyc03g007530.3,Solyc05g007470.3,Solyc12g044820.2,Solyc02g005060.2,Solyc06g011480.2,Solyc04g072265.1,Solyc09g009940.3,Solyc09g075020.3,Solyc08g079180.3,Solyc08g006880.3,Solyc02g087410.3,Solyc05g041770.2	3	Solyc02g087850.1,Solyc02g087540.2,Solyc04g072030.1
GO:0016893	endonuclease activity, active with either ribo- or deoxyribonucleic acids and producing 5'-phosphomonoesters	molecular_function	0.17469	1	5	499	142	22235	4	Solyc10g079750.2,Solyc10g085460.2,Solyc05g055330.3,Solyc04g005550.2	1	Solyc02g087850.1
GO:0015631	tubulin binding	molecular_function	0.17525	1	6	499	152	22235	6	Solyc04g008290.3,Solyc12g021260.1,Solyc04g078610.3,Solyc02g084390.3,Solyc01g005080.3,Solyc04g008040.3	0
GO:0004665	prephenate dehydrogenase (NADP+) activity	molecular_function	0.17609	1	1	499	8	22235	0		1	Solyc06g050630.3
GO:0006571	tyrosine biosynthetic process	biological_process	0.17609	1	1	499	8	22235	0		1	Solyc06g050630.3
GO:0008977	prephenate dehydrogenase activity	molecular_function	0.17609	1	1	499	8	22235	0		1	Solyc06g050630.3
GO:0004650	polygalacturonase activity	molecular_function	0.17688	1	3	499	59	22235	2	Solyc04g015530.2,Solyc09g075460.3	1	Solyc08g082170.3
GO:0001871	pattern binding	molecular_function	0.177	1	3	499	62	22235	2	Solyc04g079710.3,Solyc11g007410.2	1	Solyc08g082310.3
GO:0030247	polysaccharide binding	molecular_function	0.177	1	3	499	62	22235	2	Solyc04g079710.3,Solyc11g007410.2	1	Solyc08g082310.3
GO:0032324	molybdopterin cofactor biosynthetic process	biological_process	0.17721	1	2	499	32	22235	1	Solyc03g007530.3	1	Solyc03g097100.1
GO:0043545	molybdopterin cofactor metabolic process	biological_process	0.17721	1	2	499	32	22235	1	Solyc03g007530.3	1	Solyc03g097100.1
GO:0000165	MAPK cascade	biological_process	0.17769	1	1	499	9	22235	1	Solyc04g028440.1	0
GO:0023014	signal transduction by protein phosphorylation	biological_process	0.17769	1	1	499	9	22235	1	Solyc04g028440.1	0
GO:0043408	regulation of MAPK cascade	biological_process	0.17769	1	1	499	9	22235	1	Solyc04g028440.1	0
GO:0043410	positive regulation of MAPK cascade	biological_process	0.17769	1	1	499	9	22235	1	Solyc04g028440.1	0
GO:0010035	response to inorganic substance	biological_process	0.18	1	2	499	36	22235	2	Solyc08g082120.2,Solyc09g072620.3	0
GO:0070972	protein localization to endoplasmic reticulum	biological_process	0.18044	1	4	499	93	22235	3	Solyc04g072265.1,Solyc09g009940.3,Solyc05g007470.3	1	Solyc02g087540.2
GO:0008408	3'-5' exonuclease activity	molecular_function	0.18061	1	3	499	64	22235	2	Solyc11g006470.2,Solyc04g074750.3	1	Solyc10g084070.1
GO:0016749	N-succinyltransferase activity	molecular_function	0.18164	1	1	499	7	22235	1	Solyc08g074270.3	0
GO:0032403	protein complex binding	molecular_function	0.1819	1	8	499	221	22235	8	Solyc02g087410.3,Solyc09g008240.3,Solyc04g008290.3,Solyc12g021260.1,Solyc02g084390.3,Solyc04g078610.3,Solyc01g005080.3,Solyc04g008040.3	0
GO:0015276	ligand-gated ion channel activity	molecular_function	0.18328	1	3	499	61	22235	3	Solyc05g045650.3,Solyc12g011370.2,Solyc04g076140.3	0
GO:0022834	ligand-gated channel activity	molecular_function	0.18328	1	3	499	61	22235	3	Solyc05g045650.3,Solyc12g011370.2,Solyc04g076140.3	0
GO:0016798	hydrolase activity, acting on glycosyl bonds	molecular_function	0.18463	1	16	499	515	22235	14	Solyc11g018490.2,Solyc05g050130.3,Solyc09g091850.3,Solyc02g084720.3,Solyc04g015530.2,Solyc02g083700.3,Solyc09g075460.3,Solyc06g076170.3,Solyc01g010390.3,Solyc08g082250.3,Solyc11g069270.2,Solyc07g005100.3,Solyc10g087010.2,Solyc07g064830.3	2	Solyc01g008710.3,Solyc08g082170.3
GO:0042623	ATPase activity, coupled	molecular_function	0.18555	1	8	499	224	22235	8	Solyc03g095310.3,Solyc10g080980.2,Solyc12g044820.2,Solyc08g006880.3,Solyc02g087410.3,Solyc09g008240.3,Solyc09g075020.3,Solyc03g007530.3	0
GO:0008374	O-acyltransferase activity	molecular_function	0.1857	1	3	499	62	22235	2	Solyc09g009990.3,Solyc03g044740.3	1	Solyc02g065280.3
GO:0044711	single-organism biosynthetic process	biological_process	0.18626	1	35	499	1238	22235	22	Solyc04g082750.3,Solyc08g008500.3,Solyc09g090510.3,Solyc09g082990.3,Solyc07g006300.3,Solyc02g080620.3,Solyc11g011180.2,Solyc04g071970.3,Solyc01g080280.3,Solyc12g008980.2,Solyc03g116910.3,Solyc03g118750.3,Solyc08g061630.3,Solyc03g046260.2,Solyc06g053900.3,Solyc01g008550.3,Solyc06g065990.1,Solyc09g072620.3,Solyc04g079710.3,Solyc02g082190.3,Solyc08g082250.3,Solyc07g009130.3	13	Solyc10g005100.3,Solyc09g065780.3,Solyc12g010540.1,Solyc01g106390.3,Solyc06g050630.3,Solyc01g087590.3,Solyc12g013690.2,Solyc01g094870.2,Solyc04g008930.2,Solyc04g074450.2,Solyc01g066710.3,Solyc11g011580.2,Solyc12g055930.2
GO:0051189	prosthetic group metabolic process	biological_process	0.18654	1	2	499	33	22235	1	Solyc03g007530.3	1	Solyc03g097100.1
GO:0060627	regulation of vesicle-mediated transport	biological_process	0.18744	1	1	499	8	22235	1	Solyc10g078265.1	0
GO:0030337	DNA polymerase processivity factor activity	molecular_function	0.18753	1	1	499	9	22235	0		1	Solyc10g081040.1
GO:0050909	sensory perception of taste	biological_process	0.18891	1	1	499	10	22235	1	Solyc03g007530.3	0
GO:0000150	recombinase activity	molecular_function	0.18972	1	1	499	9	22235	1	Solyc11g009020.2	0
GO:0022414	reproductive process	biological_process	0.19139	1	6	499	158	22235	6	Solyc09g065430.3,Solyc04g077330.3,Solyc04g080460.3,Solyc01g014530.2,Solyc00g289230.2,Solyc04g058110.3	0
GO:0003950	NAD+ ADP-ribosyltransferase activity	molecular_function	0.19168	1	2	499	32	22235	1	Solyc08g008500.3	1	Solyc05g005290.3
GO:0014065	phosphatidylinositol 3-kinase signaling	biological_process	0.19173	1	1	499	9	22235	0		1	Solyc06g083390.3
GO:0014066	regulation of phosphatidylinositol 3-kinase signaling	biological_process	0.19173	1	1	499	9	22235	0		1	Solyc06g083390.3
GO:0014068	positive regulation of phosphatidylinositol 3-kinase signaling	biological_process	0.19173	1	1	499	9	22235	0		1	Solyc06g083390.3
GO:0043548	phosphatidylinositol 3-kinase binding	molecular_function	0.19173	1	1	499	9	22235	0		1	Solyc06g083390.3
GO:0048015	phosphatidylinositol-mediated signaling	biological_process	0.19173	1	1	499	9	22235	0		1	Solyc06g083390.3
GO:0048017	inositol lipid-mediated signaling	biological_process	0.19173	1	1	499	9	22235	0		1	Solyc06g083390.3
GO:0042278	purine nucleoside metabolic process	biological_process	0.19175	1	9	499	283	22235	6	Solyc08g082250.3,Solyc03g096900.3,Solyc02g063255.1,Solyc06g065990.1,Solyc03g046260.2,Solyc11g011180.2	3	Solyc03g032020.3,Solyc10g005100.3,Solyc10g083720.2
GO:0046128	purine ribonucleoside metabolic process	biological_process	0.19175	1	9	499	283	22235	6	Solyc02g063255.1,Solyc03g096900.3,Solyc08g082250.3,Solyc11g011180.2,Solyc03g046260.2,Solyc06g065990.1	3	Solyc03g032020.3,Solyc10g083720.2,Solyc10g005100.3
GO:0008201	heparin binding	molecular_function	0.1919	1	1	499	8	22235	0		1	Solyc03g032020.3
GO:0005272	sodium channel activity	molecular_function	0.19353	1	1	499	9	22235	1	Solyc03g080100.3	0
GO:0004096	catalase activity	molecular_function	0.19383	1	1	499	9	22235	1	Solyc02g082760.3	0
GO:0042168	heme metabolic process	biological_process	0.19435	1	3	499	62	22235	1	Solyc08g061630.3	2	Solyc01g066710.3,Solyc01g106390.3
GO:0000221	vacuolar proton-transporting V-type ATPase, V1 domain	cellular_component	0.19531	1	2	499	30	22235	2	Solyc12g094610.2,Solyc04g082440.3	0
GO:0016471	vacuolar proton-transporting V-type ATPase complex	cellular_component	0.19531	1	2	499	30	22235	2	Solyc12g094610.2,Solyc04g082440.3	0
GO:0005615	extracellular space	cellular_component	0.196	1	4	499	99	22235	3	Solyc06g065990.1,Solyc05g047580.3,Solyc04g028440.1	1	Solyc04g077220.3
GO:0033865	nucleoside bisphosphate metabolic process	biological_process	0.19729	1	2	499	32	22235	1	Solyc03g096900.3	1	Solyc03g032020.3
GO:0033875	ribonucleoside bisphosphate metabolic process	biological_process	0.19729	1	2	499	32	22235	1	Solyc03g096900.3	1	Solyc03g032020.3
GO:0034032	purine nucleoside bisphosphate metabolic process	biological_process	0.19729	1	2	499	32	22235	1	Solyc03g096900.3	1	Solyc03g032020.3
GO:0051050	positive regulation of transport	biological_process	0.19732	1	1	499	8	22235	1	Solyc10g078265.1	0
GO:0044380	protein localization to cytoskeleton	biological_process	0.1975	1	1	499	9	22235	1	Solyc04g082440.3	0
GO:0071988	protein localization to spindle pole body	biological_process	0.1975	1	1	499	9	22235	1	Solyc04g082440.3	0
GO:0072698	protein localization to microtubule cytoskeleton	biological_process	0.1975	1	1	499	9	22235	1	Solyc04g082440.3	0
GO:0016020	membrane	cellular_component	0.19892	1	126	499	4991	22235	104	Solyc03g095310.3,Solyc01g098490.3,Solyc02g068140.3,Solyc04g082440.3,Solyc05g005740.3,Solyc12g044820.2,Solyc10g080980.2,Solyc03g118740.3,Solyc03g007530.3,Solyc05g014190.3,Solyc05g055330.3,Solyc09g091850.3,Solyc03g113340.3,Solyc07g008520.3,Solyc04g008570.3,Solyc09g008270.3,Solyc12g038520.2,Solyc10g024490.2,Solyc08g074270.3,Solyc05g007780.3,Solyc04g076140.3,Solyc02g087410.3,Solyc02g068300.3,Solyc08g…	22	Solyc09g013070.3,Solyc10g005100.3,Solyc09g014610.3,Solyc06g050630.3,Solyc06g009640.2,Solyc12g042750.2,Solyc10g055390.2,Solyc06g034200.1,Solyc07g051950.3,Solyc09g065780.3,Solyc03g032020.3,Solyc09g005523.1,Solyc04g072030.1,Solyc07g052380.3,Solyc09g018070.2,Solyc05g011960.3,Solyc02g091520.3,Solyc12g013690.2,Solyc06g083390.3,Solyc01g066720.3,Solyc11g011580.2,Solyc12g010440.2
GO:0006541	glutamine metabolic process	biological_process	0.20159	1	2	499	34	22235	2	Solyc01g080280.3,Solyc02g082190.3	0
GO:0044421	extracellular region part	cellular_component	0.2034	1	7	499	217	22235	3	Solyc05g047580.3,Solyc06g065990.1,Solyc04g028440.1	4	Solyc10g074740.1,Solyc06g073245.1,Solyc04g077220.3,Solyc03g097100.1
GO:0043549	regulation of kinase activity	biological_process	0.20446	1	1	499	12	22235	1	Solyc04g028440.1	0
GO:0045859	regulation of protein kinase activity	biological_process	0.20446	1	1	499	12	22235	1	Solyc04g028440.1	0
GO:0008677	2-dehydropantoate 2-reductase activity	molecular_function	0.20464	1	2	499	35	22235	1	Solyc04g016330.3	1	Solyc01g106390.3
GO:0015098	molybdate ion transmembrane transporter activity	molecular_function	0.2054	1	1	499	9	22235	1	Solyc10g084680.1	0
GO:0015689	molybdate ion transport	biological_process	0.2054	1	1	499	9	22235	1	Solyc10g084680.1	0
GO:0006570	tyrosine metabolic process	biological_process	0.20646	1	1	499	10	22235	0		1	Solyc06g050630.3
GO:0048583	regulation of response to stimulus	biological_process	0.20725	1	5	499	132	22235	4	Solyc08g008630.3,Solyc04g078610.3,Solyc04g028440.1,Solyc05g007520.1	1	Solyc06g083390.3
GO:0010033	response to organic substance	biological_process	0.20848	1	5	499	183	22235	3	Solyc09g009990.3,Solyc05g056040.3,Solyc04g081270.1	2	Solyc03g082530.1,Solyc09g008175.1
GO:0045263	proton-transporting ATP synthase complex, coupling factor F(o)	cellular_component	0.2093	1	3	499	73	22235	2	Solyc06g065990.1,Solyc11g011180.2	1	Solyc10g005100.3
GO:0010008	endosome membrane	cellular_component	0.21052	1	1	499	9	22235	1	Solyc10g050323.1	0
GO:0033180	proton-transporting V-type ATPase, V1 domain	cellular_component	0.2107	1	2	499	32	22235	2	Solyc04g082440.3,Solyc12g094610.2	0
GO:0022804	active transmembrane transporter activity	molecular_function	0.21157	1	11	499	342	22235	9	Solyc12g044820.2,Solyc11g016970.2,Solyc08g006880.3,Solyc02g087410.3,Solyc09g075020.3,Solyc09g008240.3,Solyc03g007530.3,Solyc03g095310.3,Solyc05g013450.3	2	Solyc09g018070.2,Solyc07g052380.3
GO:0005774	vacuolar membrane	cellular_component	0.21213	1	2	499	32	22235	2	Solyc04g082440.3,Solyc12g094610.2	0
GO:0044437	vacuolar part	cellular_component	0.21213	1	2	499	32	22235	2	Solyc12g094610.2,Solyc04g082440.3	0
GO:0045182	translation regulator activity	molecular_function	0.2126	1	4	499	91	22235	3	Solyc03g111650.3,Solyc08g013850.1,Solyc04g080830.3	1	Solyc10g051010.2
GO:0031984	organelle subcompartment	cellular_component	0.21294	1	1	499	10	22235	1	Solyc10g078265.1	0
GO:0098791	Golgi subcompartment	cellular_component	0.21294	1	1	499	10	22235	1	Solyc10g078265.1	0
GO:0019048	modulation by virus of host morphology or physiology	biological_process	0.21388	1	3	499	68	22235	2	Solyc08g079180.3,Solyc04g064610.3	1	Solyc05g011960.3
GO:0016469	proton-transporting two-sector ATPase complex	cellular_component	0.21418	1	7	499	210	22235	6	Solyc11g011180.2,Solyc12g094610.2,Solyc04g082440.3,Solyc03g046260.2,Solyc05g006980.3,Solyc06g065990.1	1	Solyc10g005100.3
GO:0015035	protein disulfide oxidoreductase activity	molecular_function	0.21581	1	3	499	88	22235	1	Solyc12g094380.2	2	Solyc06g005260.3,Solyc02g087850.1
GO:0015036	disulfide oxidoreductase activity	molecular_function	0.21581	1	3	499	88	22235	1	Solyc12g094380.2	2	Solyc06g005260.3,Solyc02g087850.1
GO:0044802	single-organism membrane organization	biological_process	0.21603	1	7	499	204	22235	5	Solyc05g007470.3,Solyc04g072265.1,Solyc09g009940.3,Solyc06g065990.1,Solyc10g078265.1	2	Solyc02g087540.2,Solyc03g032020.3
GO:0016748	succinyltransferase activity	molecular_function	0.21678	1	1	499	9	22235	1	Solyc08g074270.3	0
GO:0007249	I-kappaB kinase/NF-kappaB signaling	biological_process	0.21682	1	1	499	11	22235	1	Solyc08g008630.3	0
GO:0043122	regulation of I-kappaB kinase/NF-kappaB signaling	biological_process	0.21682	1	1	499	11	22235	1	Solyc08g008630.3	0
GO:0043123	positive regulation of I-kappaB kinase/NF-kappaB signaling	biological_process	0.21682	1	1	499	11	22235	1	Solyc08g008630.3	0
GO:0009119	ribonucleoside metabolic process	biological_process	0.2183	1	9	499	292	22235	6	Solyc02g063255.1,Solyc03g096900.3,Solyc08g082250.3,Solyc03g046260.2,Solyc11g011180.2,Solyc06g065990.1	3	Solyc03g032020.3,Solyc10g083720.2,Solyc10g005100.3
GO:0000910	cytokinesis	biological_process	0.21832	1	4	499	103	22235	3	Solyc02g077590.1,Solyc01g005080.3,Solyc04g008290.3	1	Solyc06g009640.2
GO:0016860	intramolecular oxidoreductase activity	molecular_function	0.22096	1	2	499	37	22235	1	Solyc04g071615.1	1	Solyc02g087540.2
GO:0000015	phosphopyruvate hydratase complex	cellular_component	0.22099	1	1	499	12	22235	1	Solyc02g063255.1	0
GO:0004634	phosphopyruvate hydratase activity	molecular_function	0.22099	1	1	499	12	22235	1	Solyc02g063255.1	0
GO:0017053	transcriptional repressor complex	cellular_component	0.22101	1	1	499	10	22235	0		1	Solyc07g008060.1
GO:0004719	protein-L-isoaspartate (D-aspartate) O-methyltransferase activity	molecular_function	0.22235	1	2	499	37	22235	1	Solyc09g090510.3	1	Solyc12g010540.1
GO:0004026	alcohol O-acetyltransferase activity	molecular_function	0.22239	1	1	499	11	22235	1	Solyc09g009990.3	0
GO:0034318	alcohol O-acyltransferase activity	molecular_function	0.22239	1	1	499	11	22235	1	Solyc09g009990.3	0
GO:0016011	dystroglycan complex	cellular_component	0.22418	1	1	499	11	22235	1	Solyc05g008060.3	0
GO:0016012	sarcoglycan complex	cellular_component	0.22418	1	1	499	11	22235	1	Solyc05g008060.3	0
GO:0006672	ceramide metabolic process	biological_process	0.22483	1	1	499	10	22235	1	Solyc08g062580.1	0
GO:0003911	DNA ligase (NAD+) activity	molecular_function	0.22573	1	1	499	10	22235	0		1	Solyc10g008400.2
GO:0005216	ion channel activity	molecular_function	0.22575	1	7	499	200	22235	7	Solyc05g045650.3,Solyc12g011370.2,Solyc02g088560.3,Solyc03g080100.3,Solyc04g076140.3,Solyc04g081000.3,Solyc04g008570.3	0
GO:0022838	substrate-specific channel activity	molecular_function	0.22575	1	7	499	200	22235	7	Solyc12g011370.2,Solyc05g045650.3,Solyc04g008570.3,Solyc02g088560.3,Solyc04g081000.3,Solyc04g076140.3,Solyc03g080100.3	0
GO:0006952	defense response	biological_process	0.22614	1	10	499	344	22235	6	Solyc04g007685.1,Solyc10g085460.2,Solyc04g005550.2,Solyc10g079750.2,Solyc04g007790.3,Solyc06g071600.3	4	Solyc01g104710.3,Solyc02g087850.1,Solyc04g007770.3,Solyc08g066260.3
GO:0009579	thylakoid	cellular_component	0.22642	1	7	499	239	22235	7	Solyc08g005725.1,Solyc10g054420.2,Solyc05g007780.3,Solyc02g089940.3,Solyc03g114930.3,Solyc09g064500.3,Solyc11g008480.2	0
GO:0044436	thylakoid part	cellular_component	0.22642	1	7	499	239	22235	7	Solyc02g089940.3,Solyc05g007780.3,Solyc08g005725.1,Solyc10g054420.2,Solyc11g008480.2,Solyc03g114930.3,Solyc09g064500.3	0
GO:0005539	glycosaminoglycan binding	molecular_function	0.22645	1	1	499	10	22235	0		1	Solyc03g032020.3
GO:0016108	tetraterpenoid metabolic process	biological_process	0.22789	1	3	499	65	22235	1	Solyc12g008980.2	2	Solyc01g087590.3,Solyc12g013690.2
GO:0016109	tetraterpenoid biosynthetic process	biological_process	0.22789	1	3	499	65	22235	1	Solyc12g008980.2	2	Solyc01g087590.3,Solyc12g013690.2
GO:0016116	carotenoid metabolic process	biological_process	0.22789	1	3	499	65	22235	1	Solyc12g008980.2	2	Solyc01g087590.3,Solyc12g013690.2
GO:0016117	carotenoid biosynthetic process	biological_process	0.22789	1	3	499	65	22235	1	Solyc12g008980.2	2	Solyc12g013690.2,Solyc01g087590.3
GO:0030258	lipid modification	biological_process	0.22924	1	3	499	67	22235	2	Solyc11g007370.2,Solyc09g065180.3	1	Solyc03g118860.3
GO:0016796	exonuclease activity, active with either ribo- or deoxyribonucleic acids and producing 5'-phosphomonoesters	molecular_function	0.22959	1	3	499	71	22235	3	Solyc04g072460.3,Solyc04g074750.3,Solyc10g085080.2	0
GO:0004478	methionine adenosyltransferase activity	molecular_function	0.23179	1	1	499	12	22235	1	Solyc08g082250.3	0
GO:0006556	S-adenosylmethionine biosynthetic process	biological_process	0.23179	1	1	499	12	22235	1	Solyc08g082250.3	0
GO:0046500	S-adenosylmethionine metabolic process	biological_process	0.23179	1	1	499	12	22235	1	Solyc08g082250.3	0
GO:0042765	GPI-anchor transamidase complex	cellular_component	0.23293	1	1	499	10	22235	1	Solyc04g077330.3	0
GO:0006754	ATP biosynthetic process	biological_process	0.23319	1	4	499	113	22235	3	Solyc11g011180.2,Solyc03g046260.2,Solyc06g065990.1	1	Solyc10g005100.3
GO:0030570	pectate lyase activity	molecular_function	0.23333	1	1	499	12	22235	0		1	Solyc02g031960.3
GO:0004559	alpha-mannosidase activity	molecular_function	0.23343	1	1	499	10	22235	1	Solyc02g083700.3	0
GO:0015923	mannosidase activity	molecular_function	0.23343	1	1	499	10	22235	1	Solyc02g083700.3	0
GO:0008236	serine-type peptidase activity	molecular_function	0.23356	1	11	499	365	22235	8	Solyc06g071500.3,Solyc09g075140.3,Solyc01g108460.2,Solyc01g079150.3,Solyc03g044740.3,Solyc02g063160.3,Solyc08g068400.3,Solyc03g006970.1	3	Solyc02g065280.3,Solyc01g108560.3,Solyc02g069800.1
GO:0017171	serine hydrolase activity	molecular_function	0.23356	1	11	499	365	22235	8	Solyc01g108460.2,Solyc09g075140.3,Solyc01g079150.3,Solyc06g071500.3,Solyc02g063160.3,Solyc08g068400.3,Solyc03g044740.3,Solyc03g006970.1	3	Solyc02g065280.3,Solyc01g108560.3,Solyc02g069800.1
GO:0006542	glutamine biosynthetic process	biological_process	0.23373	1	1	499	11	22235	1	Solyc01g080280.3	0
GO:0005773	vacuole	cellular_component	0.23376	1	2	499	34	22235	2	Solyc12g094610.2,Solyc04g082440.3	0
GO:0001525	angiogenesis	biological_process	0.23396	1	1	499	12	22235	1	Solyc08g008630.3	0
GO:0001568	blood vessel development	biological_process	0.23396	1	1	499	12	22235	1	Solyc08g008630.3	0
GO:0001944	vasculature development	biological_process	0.23396	1	1	499	12	22235	1	Solyc08g008630.3	0
GO:0045765	regulation of angiogenesis	biological_process	0.23396	1	1	499	12	22235	1	Solyc08g008630.3	0
GO:0048514	blood vessel morphogenesis	biological_process	0.23396	1	1	499	12	22235	1	Solyc08g008630.3	0
GO:0072358	cardiovascular system development	biological_process	0.23396	1	1	499	12	22235	1	Solyc08g008630.3	0
GO:0072359	circulatory system development	biological_process	0.23396	1	1	499	12	22235	1	Solyc08g008630.3	0
GO:1901342	regulation of vasculature development	biological_process	0.23396	1	1	499	12	22235	1	Solyc08g008630.3	0
GO:0030474	spindle pole body duplication	biological_process	0.23438	1	1	499	12	22235	1	Solyc04g082440.3	0
GO:0051300	spindle pole body organization	biological_process	0.23438	1	1	499	12	22235	1	Solyc04g082440.3	0
GO:0004519	endonuclease activity	molecular_function	0.23605	1	7	499	228	22235	6	Solyc04g005550.2,Solyc07g006550.2,Solyc05g055330.3,Solyc10g079750.2,Solyc10g085460.2,Solyc04g078610.3	1	Solyc02g087850.1
GO:0005315	inorganic phosphate transmembrane transporter activity	molecular_function	0.23685	1	1	499	12	22235	1	Solyc08g006880.3	0
GO:0044255	cellular lipid metabolic process	biological_process	0.23809	1	17	499	572	22235	11	Solyc05g053100.3,Solyc07g006300.3,Solyc04g007650.3,Solyc12g008980.2,Solyc08g062580.1,Solyc06g053900.3,Solyc09g091850.3,Solyc03g044740.3,Solyc09g065180.3,Solyc08g008500.3,Solyc11g007370.2	6	Solyc03g118860.3,Solyc02g065280.3,Solyc01g094870.2,Solyc01g087590.3,Solyc09g065780.3,Solyc12g013690.2
GO:0044763	single-organism cellular process	biological_process	0.23927	1	143	499	5736	22235	102	Solyc09g008270.3,Solyc12g008980.2,Solyc08g074270.3,Solyc06g071600.3,Solyc10g024490.2,Solyc04g076140.3,Solyc08g079790.1,Solyc02g087410.3,Solyc02g068300.3,Solyc04g080460.3,Solyc00g289230.2,Solyc04g058110.3,Solyc01g098490.3,Solyc04g082440.3,Solyc03g118740.3,Solyc09g091850.3,Solyc03g007530.3,Solyc09g009970.3,Solyc06g065990.1,Solyc04g082250.3,Solyc05g013280.3,Solyc11g016970.2,Solyc08g068400.3,Solyc02g…	41	Solyc03g118860.3,Solyc10g005100.3,Solyc09g014610.3,Solyc06g009640.2,Solyc01g106390.3,Solyc06g050630.3,Solyc06g073245.1,Solyc01g108560.3,Solyc07g052380.3,Solyc04g072030.1,Solyc02g065280.3,Solyc10g008400.2,Solyc03g032020.3,Solyc04g074450.2,Solyc02g087540.2,Solyc09g082250.2,Solyc12g013690.2,Solyc04g071150.3,Solyc04g077220.3,Solyc10g074740.1,Solyc04g076790.3,Solyc07g042460.2,Solyc10g083720.2,Solyc07g…
GO:0001934	positive regulation of protein phosphorylation	biological_process	0.24281	1	1	499	12	22235	1	Solyc04g028440.1	0
GO:0042327	positive regulation of phosphorylation	biological_process	0.24281	1	1	499	12	22235	1	Solyc04g028440.1	0
GO:0015267	channel activity	molecular_function	0.24333	1	7	499	206	22235	7	Solyc05g045650.3,Solyc12g011370.2,Solyc02g088560.3,Solyc03g080100.3,Solyc04g076140.3,Solyc04g081000.3,Solyc04g008570.3	0
GO:0022803	passive transmembrane transporter activity	molecular_function	0.24333	1	7	499	206	22235	7	Solyc04g008570.3,Solyc02g088560.3,Solyc04g076140.3,Solyc04g081000.3,Solyc03g080100.3,Solyc12g011370.2,Solyc05g045650.3	0
GO:0032102	negative regulation of response to external stimulus	biological_process	0.24492	1	1	499	13	22235	1	Solyc04g028440.1	0
GO:0005768	endosome	cellular_component	0.24621	1	1	499	11	22235	1	Solyc10g050323.1	0
GO:0044440	endosomal part	cellular_component	0.24621	1	1	499	11	22235	1	Solyc10g050323.1	0
GO:0004535	poly(A)-specific ribonuclease activity	molecular_function	0.24698	1	1	499	12	22235	1	Solyc04g074750.3	0
GO:0015996	chlorophyll catabolic process	biological_process	0.249	1	2	499	41	22235	1	Solyc08g068400.3	1	Solyc01g108560.3
GO:0047746	chlorophyllase activity	molecular_function	0.249	1	2	499	41	22235	1	Solyc08g068400.3	1	Solyc01g108560.3
GO:0033178	proton-transporting two-sector ATPase complex, catalytic domain	cellular_component	0.25034	1	3	499	69	22235	3	Solyc04g082440.3,Solyc03g046260.2,Solyc12g094610.2	0
GO:0000275	mitochondrial proton-transporting ATP synthase complex, catalytic core F(1)	cellular_component	0.25083	1	1	499	11	22235	1	Solyc03g046260.2	0
GO:0048522	positive regulation of cellular process	biological_process	0.25112	1	7	499	221	22235	4	Solyc04g028440.1,Solyc10g078265.1,Solyc08g008630.3,Solyc08g068400.3	3	Solyc06g083390.3,Solyc06g009640.2,Solyc06g076050.3
GO:0005543	phospholipid binding	molecular_function	0.25214	1	3	499	68	22235	0		3	Solyc07g008060.1,Solyc04g073990.3,Solyc04g074830.1
GO:0000270	peptidoglycan metabolic process	biological_process	0.25228	1	1	499	13	22235	0		1	Solyc09g008830.3
GO:0016597	amino acid binding	molecular_function	0.25314	1	3	499	72	22235	2	Solyc02g080620.3,Solyc02g094300.3	1	Solyc10g055720.2
GO:0009072	aromatic amino acid family metabolic process	biological_process	0.25408	1	2	499	40	22235	1	Solyc02g080620.3	1	Solyc06g050630.3
GO:0044724	single-organism carbohydrate catabolic process	biological_process	0.25418	1	3	499	74	22235	1	Solyc02g063255.1	2	Solyc02g087540.2,Solyc10g083720.2
GO:0005375	copper ion transmembrane transporter activity	molecular_function	0.2557	1	1	499	15	22235	1	Solyc06g054270.3	0
GO:0035434	copper ion transmembrane transport	biological_process	0.2557	1	1	499	15	22235	1	Solyc06g054270.3	0
GO:0033897	ribonuclease T2 activity	molecular_function	0.25641	1	1	499	14	22235	1	Solyc07g006550.2	0
GO:0051087	chaperone binding	molecular_function	0.2568	1	2	499	41	22235	1	Solyc07g045080.3	1	Solyc02g090970.1
GO:0071949	FAD binding	molecular_function	0.25795	1	4	499	103	22235	1	Solyc09g090510.3	3	Solyc12g013690.2,Solyc01g106390.3,Solyc01g087590.3
GO:0006066	alcohol metabolic process	biological_process	0.25829	1	2	499	43	22235	2	Solyc04g071615.1,Solyc09g009990.3	0
GO:0006790	sulfur compound metabolic process	biological_process	0.26083	1	4	499	104	22235	4	Solyc09g008240.3,Solyc09g009940.3,Solyc02g087410.3,Solyc08g082250.3	0
GO:0046149	pigment catabolic process	biological_process	0.26174	1	2	499	43	22235	1	Solyc08g068400.3	1	Solyc01g108560.3
GO:0010562	positive regulation of phosphorus metabolic process	biological_process	0.26216	1	1	499	13	22235	1	Solyc04g028440.1	0
GO:0031401	positive regulation of protein modification process	biological_process	0.26216	1	1	499	13	22235	1	Solyc04g028440.1	0
GO:0045937	positive regulation of phosphate metabolic process	biological_process	0.26216	1	1	499	13	22235	1	Solyc04g028440.1	0
GO:0032501	multicellular organismal process	biological_process	0.26257	1	14	499	485	22235	14	Solyc07g008180.3,Solyc04g028440.1,Solyc01g014530.2,Solyc03g007530.3,Solyc08g008630.3,Solyc11g071810.2,Solyc00g289230.2,Solyc04g058110.3,Solyc05g007520.1,Solyc04g077330.3,Solyc05g009500.3,Solyc10g086660.2,Solyc06g065990.1,Solyc09g065430.3	0
GO:0050664	oxidoreductase activity, acting on NAD(P)H, oxygen as acceptor	molecular_function	0.26291	1	1	499	11	22235	0		1	Solyc07g042460.2
GO:0005784	Sec61 translocon complex	cellular_component	0.26445	1	1	499	12	22235	0		1	Solyc03g032020.3
GO:0071256	translocon complex	cellular_component	0.26445	1	1	499	12	22235	0		1	Solyc03g032020.3
GO:0044403	symbiosis, encompassing mutualism through parasitism	biological_process	0.26461	1	15	499	523	22235	11	Solyc01g009300.3,Solyc04g064610.3,Solyc09g090510.3,Solyc03g118750.3,Solyc10g083700.3,Solyc08g079180.3,Solyc01g058210.2,Solyc05g008060.3,Solyc06g054270.3,Solyc04g081000.3,Solyc03g111650.3	4	Solyc10g081040.1,Solyc05g011960.3,Solyc10g005100.3,Solyc02g087540.2
GO:0002064	epithelial cell development	biological_process	0.26689	1	1	499	14	22235	1	Solyc09g065430.3	0
GO:0002065	columnar/cuboidal epithelial cell differentiation	biological_process	0.26689	1	1	499	14	22235	1	Solyc09g065430.3	0
GO:0002066	columnar/cuboidal epithelial cell development	biological_process	0.26689	1	1	499	14	22235	1	Solyc09g065430.3	0
GO:0005213	structural constituent of chorion	molecular_function	0.26689	1	1	499	14	22235	1	Solyc09g065430.3	0
GO:0007292	female gamete generation	biological_process	0.26689	1	1	499	14	22235	1	Solyc09g065430.3	0
GO:0007304	chorion-containing eggshell formation	biological_process	0.26689	1	1	499	14	22235	1	Solyc09g065430.3	0
GO:0030703	eggshell formation	biological_process	0.26689	1	1	499	14	22235	1	Solyc09g065430.3	0
GO:0030707	ovarian follicle cell development	biological_process	0.26689	1	1	499	14	22235	1	Solyc09g065430.3	0
GO:0048477	oogenesis	biological_process	0.26689	1	1	499	14	22235	1	Solyc09g065430.3	0
GO:0044003	modification by symbiont of host morphology or physiology	biological_process	0.26692	1	3	499	77	22235	2	Solyc04g064610.3,Solyc08g079180.3	1	Solyc05g011960.3
GO:0051817	modification of morphology or physiology of other organism involved in symbiotic interaction	biological_process	0.26692	1	3	499	77	22235	2	Solyc08g079180.3,Solyc04g064610.3	1	Solyc05g011960.3
GO:0005227	calcium activated cation channel activity	molecular_function	0.26735	1	1	499	13	22235	1	Solyc04g008570.3	0
GO:0015269	calcium-activated potassium channel activity	molecular_function	0.26735	1	1	499	13	22235	1	Solyc04g008570.3	0
GO:0022839	ion gated channel activity	molecular_function	0.26735	1	1	499	13	22235	1	Solyc04g008570.3	0
GO:0032940	secretion by cell	biological_process	0.27017	1	4	499	112	22235	4	Solyc04g071615.1,Solyc07g009130.3,Solyc09g091550.3,Solyc08g074270.3	0
GO:0007610	behavior	biological_process	0.27034	1	1	499	15	22235	1	Solyc04g028440.1	0
GO:0009312	oligosaccharide biosynthetic process	biological_process	0.27308	1	3	499	75	22235	2	Solyc09g090510.3,Solyc03g118750.3	1	Solyc01g094870.2
GO:0051701	interaction with host	biological_process	0.27372	1	5	499	150	22235	3	Solyc08g079180.3,Solyc05g008060.3,Solyc04g064610.3	2	Solyc05g011960.3,Solyc10g005100.3
GO:0032879	regulation of localization	biological_process	0.27412	1	2	499	42	22235	2	Solyc10g078265.1,Solyc08g074270.3	0
GO:0046903	secretion	biological_process	0.27427	1	4	499	113	22235	4	Solyc04g071615.1,Solyc09g091550.3,Solyc07g009130.3,Solyc08g074270.3	0
GO:0007009	plasma membrane organization	biological_process	0.27504	1	1	499	13	22235	1	Solyc10g078265.1	0
GO:1901698	response to nitrogen compound	biological_process	0.27554	1	1	499	13	22235	1	Solyc08g082120.2	0
GO:0042330	taxis	biological_process	0.27555	1	2	499	43	22235	2	Solyc01g010390.3,Solyc04g076140.3	0
GO:0022836	gated channel activity	molecular_function	0.27583	1	4	499	110	22235	4	Solyc04g076140.3,Solyc04g008570.3,Solyc05g045650.3,Solyc12g011370.2	0
GO:0005929	cilium	cellular_component	0.27666	1	2	499	44	22235	2	Solyc02g084390.3,Solyc07g055560.3	0
GO:0031514	motile cilium	cellular_component	0.27666	1	2	499	44	22235	2	Solyc07g055560.3,Solyc02g084390.3	0
GO:0044419	interspecies interaction between organisms	biological_process	0.27702	1	15	499	528	22235	11	Solyc08g079180.3,Solyc10g083700.3,Solyc03g118750.3,Solyc01g009300.3,Solyc04g064610.3,Solyc09g090510.3,Solyc03g111650.3,Solyc04g081000.3,Solyc06g054270.3,Solyc05g008060.3,Solyc01g058210.2	4	Solyc05g011960.3,Solyc10g081040.1,Solyc02g087540.2,Solyc10g005100.3
GO:0006040	amino sugar metabolic process	biological_process	0.27735	1	2	499	48	22235	1	Solyc04g079710.3	1	Solyc09g008830.3
GO:0042451	purine nucleoside biosynthetic process	biological_process	0.27757	1	5	499	158	22235	4	Solyc06g065990.1,Solyc03g046260.2,Solyc11g011180.2,Solyc08g082250.3	1	Solyc10g005100.3
GO:0046129	purine ribonucleoside biosynthetic process	biological_process	0.27757	1	5	499	158	22235	4	Solyc03g046260.2,Solyc11g011180.2,Solyc06g065990.1,Solyc08g082250.3	1	Solyc10g005100.3
GO:0004743	pyruvate kinase activity	molecular_function	0.27871	1	1	499	12	22235	0		1	Solyc10g083720.2
GO:0007281	germ cell development	biological_process	0.27908	1	1	499	15	22235	1	Solyc09g065430.3	0
GO:0016482	cytoplasmic transport	biological_process	0.28019	1	8	499	259	22235	7	Solyc09g082190.1,Solyc05g007470.3,Solyc09g009940.3,Solyc04g072265.1,Solyc10g078265.1,Solyc06g062670.3,Solyc10g086730.2	1	Solyc02g087540.2
GO:0004112	cyclic-nucleotide phosphodiesterase activity	molecular_function	0.28075	1	1	499	15	22235	1	Solyc11g007370.2	0
GO:0005234	extracellular-glutamate-gated ion channel activity	molecular_function	0.28092	1	1	499	12	22235	1	Solyc05g045650.3	0
GO:0035821	modification of morphology or physiology of other organism	biological_process	0.28101	1	3	499	79	22235	2	Solyc08g079180.3,Solyc04g064610.3	1	Solyc05g011960.3
GO:0019062	virion attachment to host cell	biological_process	0.28276	1	1	499	13	22235	1	Solyc06g054270.3	0
GO:0044650	adhesion of symbiont to host cell	biological_process	0.28276	1	1	499	13	22235	1	Solyc06g054270.3	0
GO:0009142	nucleoside triphosphate biosynthetic process	biological_process	0.28295	1	4	499	123	22235	3	Solyc06g065990.1,Solyc11g011180.2,Solyc03g046260.2	1	Solyc10g005100.3
GO:0009145	purine nucleoside triphosphate biosynthetic process	biological_process	0.28295	1	4	499	123	22235	3	Solyc11g011180.2,Solyc03g046260.2,Solyc06g065990.1	1	Solyc10g005100.3
GO:0009201	ribonucleoside triphosphate biosynthetic process	biological_process	0.28295	1	4	499	123	22235	3	Solyc11g011180.2,Solyc03g046260.2,Solyc06g065990.1	1	Solyc10g005100.3
GO:0009206	purine ribonucleoside triphosphate biosynthetic process	biological_process	0.28295	1	4	499	123	22235	3	Solyc03g046260.2,Solyc11g011180.2,Solyc06g065990.1	1	Solyc10g005100.3
GO:0008855	exodeoxyribonuclease VII activity	molecular_function	0.28369	1	2	499	46	22235	2	Solyc04g072460.3,Solyc10g085080.2	0
GO:0015079	potassium ion transmembrane transporter activity	molecular_function	0.28433	1	3	499	77	22235	3	Solyc05g005740.3,Solyc04g008455.1,Solyc04g008570.3	0
GO:0044550	secondary metabolite biosynthetic process	biological_process	0.28468	1	1	499	14	22235	1	Solyc09g072620.3	0
GO:0016627	oxidoreductase activity, acting on the CH-CH group of donors	molecular_function	0.28502	1	5	499	147	22235	1	Solyc08g061630.3	4	Solyc01g066710.3,Solyc06g050630.3,Solyc01g106390.3,Solyc09g013070.3
GO:0098662	inorganic cation transmembrane transport	biological_process	0.286	1	9	499	313	22235	8	Solyc04g008455.1,Solyc12g094610.2,Solyc04g082440.3,Solyc11g011180.2,Solyc06g065990.1,Solyc05g005740.3,Solyc06g054270.3,Solyc05g006980.3	1	Solyc10g005100.3
GO:0098660	inorganic ion transmembrane transport	biological_process	0.2871	1	9	499	314	22235	8	Solyc05g006980.3,Solyc05g005740.3,Solyc06g054270.3,Solyc06g065990.1,Solyc11g011180.2,Solyc04g082440.3,Solyc04g008455.1,Solyc12g094610.2	1	Solyc10g005100.3
GO:0009847	spore germination	biological_process	0.28715	1	1	499	14	22235	1	Solyc02g070280.3	0
GO:0016829	lyase activity	molecular_function	0.28779	1	14	499	497	22235	6	Solyc02g080620.3,Solyc03g120450.3,Solyc02g077040.3,Solyc02g063255.1,Solyc10g018300.2,Solyc01g080200.3	8	Solyc05g052570.3,Solyc01g080410.3,Solyc04g071150.3,Solyc08g066260.3,Solyc04g076790.3,Solyc02g067750.3,Solyc11g011300.2,Solyc02g031960.3
GO:0010181	FMN binding	molecular_function	0.28824	1	2	499	48	22235	2	Solyc07g009130.3,Solyc00g049520.2	0
GO:0043066	negative regulation of apoptotic process	biological_process	0.28985	1	1	499	15	22235	1	Solyc08g008630.3	0
GO:0043069	negative regulation of programmed cell death	biological_process	0.28985	1	1	499	15	22235	1	Solyc08g008630.3	0
GO:0060548	negative regulation of cell death	biological_process	0.28985	1	1	499	15	22235	1	Solyc08g008630.3	0
GO:0019089	transmission of virus	biological_process	0.28999	1	1	499	14	22235	0		1	Solyc10g005100.3
GO:0044007	dissemination or transmission of symbiont from host	biological_process	0.28999	1	1	499	14	22235	0		1	Solyc10g005100.3
GO:0051821	dissemination or transmission of organism from other organism involved in symbiotic interaction	biological_process	0.28999	1	1	499	14	22235	0		1	Solyc10g005100.3
GO:0031023	microtubule organizing center organization	biological_process	0.29094	1	1	499	15	22235	1	Solyc04g082440.3	0
GO:0090305	nucleic acid phosphodiester bond hydrolysis	biological_process	0.29152	1	1	499	14	22235	1	Solyc02g063160.3	0
GO:0019354	siroheme biosynthetic process	biological_process	0.29181	1	2	499	43	22235	0		2	Solyc01g066710.3,Solyc01g106390.3
GO:0043115	precorrin-2 dehydrogenase activity	molecular_function	0.29181	1	2	499	43	22235	0		2	Solyc01g066710.3,Solyc01g106390.3
GO:0046156	siroheme metabolic process	biological_process	0.29181	1	2	499	43	22235	0		2	Solyc01g106390.3,Solyc01g066710.3
GO:0031012	extracellular matrix	cellular_component	0.29308	1	4	499	128	22235	1	Solyc05g008060.3	3	Solyc03g097100.1,Solyc10g074740.1,Solyc06g073245.1
GO:0016628	oxidoreductase activity, acting on the CH-CH group of donors, NAD or NADP as acceptor	molecular_function	0.29366	1	3	499	77	22235	0		3	Solyc06g050630.3,Solyc01g106390.3,Solyc01g066710.3
GO:0016032	viral process	biological_process	0.29368	1	13	499	453	22235	9	Solyc04g064610.3,Solyc01g009300.3,Solyc08g079180.3,Solyc10g083700.3,Solyc06g054270.3,Solyc05g008060.3,Solyc01g058210.2,Solyc03g111650.3,Solyc04g081000.3	4	Solyc10g081040.1,Solyc05g011960.3,Solyc10g005100.3,Solyc02g087540.2
GO:0072521	purine-containing compound metabolic process	biological_process	0.29514	1	9	499	318	22235	6	Solyc03g096900.3,Solyc08g082250.3,Solyc02g063255.1,Solyc11g011180.2,Solyc03g046260.2,Solyc06g065990.1	3	Solyc03g032020.3,Solyc10g083720.2,Solyc10g005100.3
GO:0005086	ARF guanyl-nucleotide exchange factor activity	molecular_function	0.29537	1	1	499	11	22235	1	Solyc04g078610.3	0
GO:0032011	ARF protein signal transduction	biological_process	0.29537	1	1	499	11	22235	1	Solyc04g078610.3	0
GO:0032012	regulation of ARF protein signal transduction	biological_process	0.29537	1	1	499	11	22235	1	Solyc04g078610.3	0
GO:0098655	cation transmembrane transport	biological_process	0.29651	1	9	499	316	22235	8	Solyc04g008455.1,Solyc12g094610.2,Solyc06g065990.1,Solyc05g005740.3,Solyc05g006980.3,Solyc06g054270.3,Solyc04g082440.3,Solyc11g011180.2	1	Solyc10g005100.3
GO:0006417	regulation of translation	biological_process	0.29668	1	4	499	108	22235	3	Solyc03g111650.3,Solyc08g013850.1,Solyc04g080830.3	1	Solyc10g051010.2
GO:0034248	regulation of cellular amide metabolic process	biological_process	0.29668	1	4	499	108	22235	3	Solyc08g013850.1,Solyc03g111650.3,Solyc04g080830.3	1	Solyc10g051010.2
GO:0007338	single fertilization	biological_process	0.29691	1	1	499	14	22235	1	Solyc04g080460.3	0
GO:0009566	fertilization	biological_process	0.29691	1	1	499	14	22235	1	Solyc04g080460.3	0
GO:0003873	6-phosphofructo-2-kinase activity	molecular_function	0.29703	1	1	499	15	22235	1	Solyc09g009940.3	0
GO:0006000	fructose metabolic process	biological_process	0.29703	1	1	499	15	22235	1	Solyc09g009940.3	0
GO:0016835	carbon-oxygen lyase activity	molecular_function	0.29729	1	6	499	192	22235	3	Solyc02g080620.3,Solyc02g077040.3,Solyc02g063255.1	3	Solyc02g067750.3,Solyc02g031960.3,Solyc11g011300.2
GO:0070569	uridylyltransferase activity	molecular_function	0.29742	1	1	499	14	22235	1	Solyc06g071500.3	0
GO:0009378	four-way junction helicase activity	molecular_function	0.29914	1	6	499	174	22235	5	Solyc05g007470.3,Solyc04g082250.3,Solyc05g013280.3,Solyc04g072265.1,Solyc06g065670.3	1	Solyc02g087540.2
GO:0044406	adhesion of symbiont to host	biological_process	0.30127	1	1	499	14	22235	1	Solyc06g054270.3	0
GO:0006817	phosphate ion transport	biological_process	0.30199	1	1	499	16	22235	1	Solyc08g006880.3	0
GO:0015075	ion transmembrane transporter activity	molecular_function	0.30307	1	25	499	949	22235	22	Solyc12g011370.2,Solyc10g087010.2,Solyc09g090070.2,Solyc04g008455.1,Solyc02g088560.3,Solyc04g076140.3,Solyc05g008770.3,Solyc06g065990.1,Solyc11g011180.2,Solyc04g071615.1,Solyc04g008570.3,Solyc04g081000.3,Solyc03g006030.3,Solyc05g045650.3,Solyc02g070280.3,Solyc10g084680.1,Solyc07g006600.1,Solyc05g006980.3,Solyc06g054270.3,Solyc05g005740.3,Solyc03g111650.3,Solyc03g080100.3	3	Solyc04g072030.1,Solyc11g011300.2,Solyc10g005100.3
GO:0051094	positive regulation of developmental process	biological_process	0.30365	1	1	499	17	22235	1	Solyc08g008630.3	0
GO:0009163	nucleoside biosynthetic process	biological_process	0.30648	1	5	499	164	22235	4	Solyc06g065990.1,Solyc03g046260.2,Solyc11g011180.2,Solyc08g082250.3	1	Solyc10g005100.3
GO:0042455	ribonucleoside biosynthetic process	biological_process	0.30648	1	5	499	164	22235	4	Solyc06g065990.1,Solyc11g011180.2,Solyc03g046260.2,Solyc08g082250.3	1	Solyc10g005100.3
GO:0007020	microtubule nucleation	biological_process	0.30652	1	1	499	14	22235	1	Solyc08g068400.3	0
GO:0010968	regulation of microtubule nucleation	biological_process	0.30652	1	1	499	14	22235	1	Solyc08g068400.3	0
GO:0031112	positive regulation of microtubule polymerization or depolymerization	biological_process	0.30652	1	1	499	14	22235	1	Solyc08g068400.3	0
GO:0031113	regulation of microtubule polymerization	biological_process	0.30652	1	1	499	14	22235	1	Solyc08g068400.3	0
GO:0031116	positive regulation of microtubule polymerization	biological_process	0.30652	1	1	499	14	22235	1	Solyc08g068400.3	0
GO:0046785	microtubule polymerization	biological_process	0.30652	1	1	499	14	22235	1	Solyc08g068400.3	0
GO:0090063	positive regulation of microtubule nucleation	biological_process	0.30652	1	1	499	14	22235	1	Solyc08g068400.3	0
GO:0006643	membrane lipid metabolic process	biological_process	0.3069	1	5	499	154	22235	3	Solyc03g044740.3,Solyc09g091850.3,Solyc08g062580.1	2	Solyc01g094870.2,Solyc02g065280.3
GO:0015103	inorganic anion transmembrane transporter activity	molecular_function	0.30735	1	2	499	44	22235	2	Solyc10g084680.1,Solyc04g071615.1	0
GO:0015979	photosynthesis	biological_process	0.30882	1	7	499	270	22235	7	Solyc09g064500.3,Solyc03g114930.3,Solyc11g008480.2,Solyc10g054420.2,Solyc08g005725.1,Solyc05g007780.3,Solyc02g089940.3	0
GO:0050792	regulation of viral process	biological_process	0.30885	1	1	499	14	22235	1	Solyc01g058210.2	0
GO:0051130	positive regulation of cellular component organization	biological_process	0.30887	1	2	499	53	22235	2	Solyc08g068400.3,Solyc10g078265.1	0
GO:0031406	carboxylic acid binding	molecular_function	0.30955	1	3	499	81	22235	2	Solyc02g080620.3,Solyc02g094300.3	1	Solyc10g055720.2
GO:0043177	organic acid binding	molecular_function	0.30955	1	3	499	81	22235	2	Solyc02g094300.3,Solyc02g080620.3	1	Solyc10g055720.2
GO:0018580	nitronate monooxygenase activity	molecular_function	0.30966	1	1	499	15	22235	0		1	Solyc02g091830.3
GO:0019028	viral capsid	cellular_component	0.31118	1	7	499	233	22235	7	Solyc06g061030.3,Solyc04g008290.3,Solyc01g005080.3,Solyc06g054270.3,Solyc06g065990.1,Solyc04g012030.3,Solyc09g082500.3	0
GO:0003777	microtubule motor activity	molecular_function	0.31146	1	3	499	74	22235	3	Solyc04g078610.3,Solyc04g072265.1,Solyc02g084390.3	0
GO:0009877	nodulation	biological_process	0.31166	1	2	499	51	22235	2	Solyc09g090510.3,Solyc03g118750.3	0
GO:0009116	nucleoside metabolic process	biological_process	0.31303	1	9	499	323	22235	6	Solyc08g082250.3,Solyc03g096900.3,Solyc02g063255.1,Solyc06g065990.1,Solyc03g046260.2,Solyc11g011180.2	3	Solyc03g032020.3,Solyc10g005100.3,Solyc10g083720.2
GO:0010340	carboxyl-O-methyltransferase activity	molecular_function	0.31717	1	2	499	49	22235	1	Solyc09g090510.3	1	Solyc12g010540.1
GO:0051998	protein carboxyl O-methyltransferase activity	molecular_function	0.31717	1	2	499	49	22235	1	Solyc09g090510.3	1	Solyc12g010540.1
GO:0006787	porphyrin-containing compound catabolic process	biological_process	0.31787	1	2	499	49	22235	1	Solyc08g068400.3	1	Solyc01g108560.3
GO:0033015	tetrapyrrole catabolic process	biological_process	0.31787	1	2	499	49	22235	1	Solyc08g068400.3	1	Solyc01g108560.3
GO:0051187	cofactor catabolic process	biological_process	0.31787	1	2	499	49	22235	1	Solyc08g068400.3	1	Solyc01g108560.3
GO:0065004	protein-DNA complex assembly	biological_process	0.31802	1	3	499	92	22235	0		3	Solyc12g017310.2,Solyc06g009640.2,Solyc04g007890.3
GO:0071824	protein-DNA complex subunit organization	biological_process	0.31802	1	3	499	92	22235	0		3	Solyc06g009640.2,Solyc04g007890.3,Solyc12g017310.2
GO:1901659	glycosyl compound biosynthetic process	biological_process	0.32097	1	5	499	167	22235	4	Solyc03g046260.2,Solyc11g011180.2,Solyc06g065990.1,Solyc08g082250.3	1	Solyc10g005100.3
GO:0005085	guanyl-nucleotide exchange factor activity	molecular_function	0.32188	1	2	499	43	22235	2	Solyc04g078610.3,Solyc10g086660.2	0
GO:0009127	purine nucleoside monophosphate biosynthetic process	biological_process	0.32195	1	4	499	131	22235	3	Solyc06g065990.1,Solyc03g046260.2,Solyc11g011180.2	1	Solyc10g005100.3
GO:0009168	purine ribonucleoside monophosphate biosynthetic process	biological_process	0.32195	1	4	499	131	22235	3	Solyc11g011180.2,Solyc03g046260.2,Solyc06g065990.1	1	Solyc10g005100.3
GO:1901657	glycosyl compound metabolic process	biological_process	0.32326	1	9	499	326	22235	6	Solyc06g065990.1,Solyc03g046260.2,Solyc11g011180.2,Solyc02g063255.1,Solyc08g082250.3,Solyc03g096900.3	3	Solyc10g005100.3,Solyc10g083720.2,Solyc03g032020.3
GO:0005791	rough endoplasmic reticulum	cellular_component	0.32491	1	1	499	15	22235	0		1	Solyc03g032020.3
GO:0030867	rough endoplasmic reticulum membrane	cellular_component	0.32491	1	1	499	15	22235	0		1	Solyc03g032020.3
GO:0009267	cellular response to starvation	biological_process	0.32646	1	1	499	18	22235	1	Solyc04g028440.1	0
GO:0031667	response to nutrient levels	biological_process	0.32646	1	1	499	18	22235	1	Solyc04g028440.1	0
GO:0031669	cellular response to nutrient levels	biological_process	0.32646	1	1	499	18	22235	1	Solyc04g028440.1	0
GO:0042594	response to starvation	biological_process	0.32646	1	1	499	18	22235	1	Solyc04g028440.1	0
GO:0061024	membrane organization	biological_process	0.32764	1	7	499	236	22235	5	Solyc05g007470.3,Solyc09g009940.3,Solyc04g072265.1,Solyc06g065990.1,Solyc10g078265.1	2	Solyc03g032020.3,Solyc02g087540.2
GO:0006779	porphyrin-containing compound biosynthetic process	biological_process	0.32795	1	3	499	80	22235	1	Solyc08g061630.3	2	Solyc01g066710.3,Solyc01g106390.3
GO:0016567	protein ubiquitination	biological_process	0.32877	1	4	499	116	22235	2	Solyc04g082440.3,Solyc12g094610.2	2	Solyc10g008400.2,Solyc04g071030.1
GO:0004529	exodeoxyribonuclease activity	molecular_function	0.32968	1	2	499	51	22235	2	Solyc10g085080.2,Solyc04g072460.3	0
GO:0016895	exodeoxyribonuclease activity, producing 5'-phosphomonoesters	molecular_function	0.32968	1	2	499	51	22235	2	Solyc10g085080.2,Solyc04g072460.3	0
GO:0030855	epithelial cell differentiation	biological_process	0.33112	1	1	499	17	22235	1	Solyc09g065430.3	0
GO:0000346	transcription export complex	cellular_component	0.33216	1	1	499	19	22235	0		1	Solyc06g009640.2
GO:0000445	THO complex part of transcription export complex	cellular_component	0.33216	1	1	499	19	22235	0		1	Solyc06g009640.2
GO:0030145	manganese ion binding	molecular_function	0.33353	1	1	499	17	22235	1	Solyc03g095310.3	0
GO:0007034	vacuolar transport	biological_process	0.33378	1	1	499	17	22235	0		1	Solyc03g121360.1
GO:0004356	glutamate-ammonia ligase activity	molecular_function	0.3338	1	1	499	17	22235	1	Solyc01g080280.3	0
GO:0016211	ammonia ligase activity	molecular_function	0.3338	1	1	499	17	22235	1	Solyc01g080280.3	0
GO:0016880	acid-ammonia (or amide) ligase activity	molecular_function	0.3338	1	1	499	17	22235	1	Solyc01g080280.3	0
GO:0016010	dystrophin-associated glycoprotein complex	cellular_component	0.33472	1	1	499	18	22235	1	Solyc05g008060.3	0
GO:0005231	excitatory extracellular ligand-gated ion channel activity	molecular_function	0.3353	1	1	499	15	22235	1	Solyc05g045650.3	0
GO:0007010	cytoskeleton organization	biological_process	0.3361	1	8	499	284	22235	8	Solyc08g068400.3,Solyc10g080100.2,Solyc01g005080.3,Solyc04g082440.3,Solyc01g091420.2,Solyc04g008040.3,Solyc04g008290.3,Solyc12g021260.1	0
GO:0009653	anatomical structure morphogenesis	biological_process	0.33714	1	4	499	126	22235	3	Solyc09g091850.3,Solyc09g065430.3,Solyc08g008630.3	1	Solyc07g042460.2
GO:0034508	centromere complex assembly	biological_process	0.33732	1	2	499	57	22235	0		2	Solyc06g009640.2,Solyc12g017310.2
GO:0019076	viral release from host cell	biological_process	0.33929	1	1	499	16	22235	1	Solyc04g081000.3	0
GO:0032801	receptor catabolic process	biological_process	0.33929	1	1	499	16	22235	1	Solyc04g081000.3	0
GO:0046912	transferase activity, transferring acyl groups, acyl groups converted into alkyl on transfer	molecular_function	0.34063	1	1	499	17	22235	1	Solyc08g008500.3	0
GO:0016197	endosomal transport	biological_process	0.34081	1	1	499	16	22235	1	Solyc10g050323.1	0
GO:0016972	thiol oxidase activity	molecular_function	0.34106	1	1	499	17	22235	0		1	Solyc06g075780.2
GO:0005544	calcium-dependent phospholipid binding	molecular_function	0.34139	1	1	499	17	22235	0		1	Solyc04g073990.3
GO:0010038	response to metal ion	biological_process	0.34371	1	1	499	18	22235	1	Solyc09g072620.3	0
GO:0004526	ribonuclease P activity	molecular_function	0.34455	1	1	499	18	22235	1	Solyc05g055330.3	0
GO:0043903	regulation of symbiosis, encompassing mutualism through parasitism	biological_process	0.34485	1	1	499	16	22235	1	Solyc01g058210.2	0
GO:0042995	cell projection	cellular_component	0.34516	1	3	499	90	22235	3	Solyc07g055560.3,Solyc09g091850.3,Solyc02g084390.3	0
GO:0007265	Ras protein signal transduction	biological_process	0.34588	1	1	499	14	22235	1	Solyc04g078610.3	0
GO:0046578	regulation of Ras protein signal transduction	biological_process	0.34588	1	1	499	14	22235	1	Solyc04g078610.3	0
GO:0015291	secondary active transmembrane transporter activity	molecular_function	0.34595	1	5	499	162	22235	3	Solyc05g013450.3,Solyc11g016970.2,Solyc08g006880.3	2	Solyc09g018070.2,Solyc07g052380.3
GO:1901677	phosphate transmembrane transporter activity	molecular_function	0.34643	1	1	499	18	22235	1	Solyc08g006880.3	0
GO:0071705	nitrogen compound transport	biological_process	0.34652	1	6	499	202	22235	5	Solyc08g082120.2,Solyc10g086730.2,Solyc02g070280.3,Solyc12g011370.2,Solyc05g008770.3	1	Solyc11g011300.2
GO:0016413	O-acetyltransferase activity	molecular_function	0.34743	1	1	499	18	22235	1	Solyc09g009990.3	0
GO:0022603	regulation of anatomical structure morphogenesis	biological_process	0.3498	1	1	499	18	22235	1	Solyc08g008630.3	0
GO:0032446	protein modification by small protein conjugation	biological_process	0.34994	1	4	499	120	22235	2	Solyc04g082440.3,Solyc12g094610.2	2	Solyc10g008400.2,Solyc04g071030.1
GO:1901615	organic hydroxy compound metabolic process	biological_process	0.35324	1	2	499	54	22235	2	Solyc09g009990.3,Solyc04g071615.1	0
GO:0008175	tRNA methyltransferase activity	molecular_function	0.35339	1	2	499	52	22235	2	Solyc03g118750.3,Solyc02g088560.3	0
GO:0000226	microtubule cytoskeleton organization	biological_process	0.3549	1	4	499	127	22235	4	Solyc04g008290.3,Solyc04g082440.3,Solyc08g068400.3,Solyc01g005080.3	0
GO:0000922	spindle pole	cellular_component	0.35541	1	1	499	18	22235	1	Solyc08g068400.3	0
GO:0004842	ubiquitin-protein transferase activity	molecular_function	0.35732	1	11	499	423	22235	6	Solyc12g094610.2,Solyc00g136260.1,Solyc12g006230.2,Solyc11g012330.2,Solyc04g082440.3,Solyc02g091710.3	5	Solyc04g007500.1,Solyc08g082310.3,Solyc10g008400.2,Solyc01g066430.3,Solyc04g071030.1
GO:0019787	ubiquitin-like protein transferase activity	molecular_function	0.35732	1	11	499	423	22235	6	Solyc04g082440.3,Solyc02g091710.3,Solyc00g136260.1,Solyc12g094610.2,Solyc12g006230.2,Solyc11g012330.2	5	Solyc01g066430.3,Solyc10g008400.2,Solyc04g071030.1,Solyc08g082310.3,Solyc04g007500.1
GO:0016670	oxidoreductase activity, acting on a sulfur group of donors, oxygen as acceptor	molecular_function	0.35733	1	1	499	18	22235	0		1	Solyc06g075780.2
GO:0009150	purine ribonucleotide metabolic process	biological_process	0.35801	1	8	499	297	22235	5	Solyc06g065990.1,Solyc11g011180.2,Solyc03g046260.2,Solyc03g096900.3,Solyc02g063255.1	3	Solyc10g005100.3,Solyc10g083720.2,Solyc03g032020.3
GO:0019054	modulation by virus of host process	biological_process	0.3582	1	1	499	19	22235	1	Solyc08g079180.3	0
GO:0044068	modulation by symbiont of host cellular process	biological_process	0.3582	1	1	499	19	22235	1	Solyc08g079180.3	0
GO:1901068	guanosine-containing compound metabolic process	biological_process	0.35843	1	1	499	18	22235	1	Solyc03g096900.3	0
GO:0001071	nucleic acid binding transcription factor activity	molecular_function	0.35853	1	21	499	855	22235	9	Solyc04g072460.3,Solyc05g012510.3,Solyc02g077590.1,Solyc05g006980.3,Solyc07g008590.1,Solyc07g056280.3,Solyc04g081000.3,Solyc07g040700.2,Solyc08g015965.1	12	Solyc06g066370.3,Solyc07g053740.1,Solyc06g009640.2,Solyc04g077220.3,Solyc03g093560.1,Solyc10g006130.1,Solyc01g095630.3,Solyc09g015770.3,Solyc04g078550.3,Solyc10g009120.2,Solyc11g012980.1,Solyc08g006110.3
GO:0003700	transcription factor activity, sequence-specific DNA binding	molecular_function	0.35853	1	21	499	855	22235	9	Solyc05g012510.3,Solyc04g072460.3,Solyc02g077590.1,Solyc05g006980.3,Solyc07g008590.1,Solyc07g056280.3,Solyc07g040700.2,Solyc08g015965.1,Solyc04g081000.3	12	Solyc10g006130.1,Solyc01g095630.3,Solyc06g066370.3,Solyc04g077220.3,Solyc07g053740.1,Solyc06g009640.2,Solyc03g093560.1,Solyc09g015770.3,Solyc04g078550.3,Solyc10g009120.2,Solyc11g012980.1,Solyc08g006110.3
GO:0031300	intrinsic component of organelle membrane	cellular_component	0.35921	1	3	499	90	22235	2	Solyc01g109330.3,Solyc04g077330.3	1	Solyc03g032020.3
GO:0031301	integral component of organelle membrane	cellular_component	0.35921	1	3	499	90	22235	2	Solyc01g109330.3,Solyc04g077330.3	1	Solyc03g032020.3
GO:0009156	ribonucleoside monophosphate biosynthetic process	biological_process	0.36003	1	4	499	138	22235	3	Solyc03g046260.2,Solyc11g011180.2,Solyc06g065990.1	1	Solyc10g005100.3
GO:0004197	cysteine-type endopeptidase activity	molecular_function	0.36022	1	4	499	136	22235	3	Solyc02g077040.3,Solyc10g024490.2,Solyc03g113340.3	1	Solyc10g055760.2
GO:0033176	proton-transporting V-type ATPase complex	cellular_component	0.36107	1	3	499	88	22235	3	Solyc05g006980.3,Solyc12g094610.2,Solyc04g082440.3	0
GO:0006720	isoprenoid metabolic process	biological_process	0.3626	1	4	499	123	22235	2	Solyc08g008500.3,Solyc12g008980.2	2	Solyc12g013690.2,Solyc01g087590.3
GO:0008299	isoprenoid biosynthetic process	biological_process	0.3626	1	4	499	123	22235	2	Solyc08g008500.3,Solyc12g008980.2	2	Solyc12g013690.2,Solyc01g087590.3
GO:0001932	regulation of protein phosphorylation	biological_process	0.36446	1	1	499	20	22235	1	Solyc04g028440.1	0
GO:0042600	chorion	cellular_component	0.36501	1	1	499	20	22235	1	Solyc09g065430.3	0
GO:0006310	DNA recombination	biological_process	0.36641	1	9	499	307	22235	8	Solyc02g063160.3,Solyc11g009020.2,Solyc04g009020.3,Solyc06g065670.3,Solyc05g007470.3,Solyc04g082250.3,Solyc05g013280.3,Solyc04g072265.1	1	Solyc02g087540.2
GO:0006825	copper ion transport	biological_process	0.36727	1	1	499	23	22235	1	Solyc06g054270.3	0
GO:0000175	3'-5'-exoribonuclease activity	molecular_function	0.36737	1	1	499	19	22235	1	Solyc04g074750.3	0
GO:0016866	intramolecular transferase activity	molecular_function	0.36851	1	2	499	57	22235	2	Solyc02g070935.1,Solyc03g005770.2	0
GO:0004506	squalene monooxygenase activity	molecular_function	0.36881	1	1	499	18	22235	0		1	Solyc12g013690.2
GO:0019725	cellular homeostasis	biological_process	0.36951	1	5	499	191	22235	3	Solyc02g084720.3,Solyc04g028440.1,Solyc05g053100.3	2	Solyc06g005260.3,Solyc02g087850.1
GO:0016624	oxidoreductase activity, acting on the aldehyde or oxo group of donors, disulfide as acceptor	molecular_function	0.36985	1	1	499	20	22235	1	Solyc10g018300.2	0
GO:0015994	chlorophyll metabolic process	biological_process	0.371	1	2	499	54	22235	1	Solyc08g068400.3	1	Solyc01g108560.3
GO:0043934	sporulation	biological_process	0.37127	1	1	499	20	22235	0		1	Solyc07g042460.2
GO:0015297	antiporter activity	molecular_function	0.37164	1	4	499	129	22235	2	Solyc05g013450.3,Solyc11g016970.2	2	Solyc09g018070.2,Solyc07g052380.3
GO:0070085	glycosylation	biological_process	0.37181	1	4	499	127	22235	3	Solyc06g065670.3,Solyc11g007370.2,Solyc09g065180.3	1	Solyc03g118860.3
GO:0042325	regulation of phosphorylation	biological_process	0.37218	1	1	499	21	22235	1	Solyc04g028440.1	0
GO:0043565	sequence-specific DNA binding	molecular_function	0.37387	1	12	499	460	22235	5	Solyc07g056280.3,Solyc05g012510.3,Solyc04g072460.3,Solyc05g006980.3,Solyc02g077590.1	7	Solyc01g095630.3,Solyc04g078550.3,Solyc04g077220.3,Solyc06g009640.2,Solyc06g066370.3,Solyc08g006110.3,Solyc09g015770.3
GO:0031555	transcriptional attenuation	biological_process	0.37432	1	1	499	18	22235	1	Solyc01g106460.3	0
GO:0031556	transcriptional attenuation by ribosome	biological_process	0.37432	1	1	499	18	22235	1	Solyc01g106460.3	0
GO:0012507	ER to Golgi transport vesicle membrane	cellular_component	0.37494	1	2	499	54	22235	2	Solyc06g062670.3,Solyc09g082190.1	0
GO:0030127	COPII vesicle coat	cellular_component	0.37494	1	2	499	54	22235	2	Solyc06g062670.3,Solyc09g082190.1	0
GO:0030134	ER to Golgi transport vesicle	cellular_component	0.37494	1	2	499	54	22235	2	Solyc09g082190.1,Solyc06g062670.3	0
GO:0009311	oligosaccharide metabolic process	biological_process	0.3759	1	3	499	89	22235	2	Solyc09g090510.3,Solyc03g118750.3	1	Solyc01g094870.2
GO:0015074	DNA integration	biological_process	0.3764	1	2	499	58	22235	0		2	Solyc06g071725.1,Solyc09g018070.2
GO:0051056	regulation of small GTPase mediated signal transduction	biological_process	0.37812	1	1	499	16	22235	1	Solyc04g078610.3	0
GO:0006732	coenzyme metabolic process	biological_process	0.379	1	7	499	244	22235	4	Solyc08g082250.3,Solyc02g077040.3,Solyc02g063255.1,Solyc03g007530.3	3	Solyc03g032020.3,Solyc03g097100.1,Solyc10g083720.2
GO:0005125	cytokine activity	molecular_function	0.37979	1	1	499	19	22235	1	Solyc03g006100.3	0
GO:0042025	host cell nucleus	cellular_component	0.37982	1	2	499	56	22235	1	Solyc10g086730.2	1	Solyc10g009120.2
GO:0033177	proton-transporting two-sector ATPase complex, proton-transporting domain	cellular_component	0.38045	1	4	499	141	22235	3	Solyc05g006980.3,Solyc06g065990.1,Solyc11g011180.2	1	Solyc10g005100.3
GO:0006023	aminoglycan biosynthetic process	biological_process	0.38079	1	1	499	18	22235	1	Solyc04g079710.3	0
GO:0007606	sensory perception of chemical stimulus	biological_process	0.38214	1	1	499	21	22235	1	Solyc03g007530.3	0
GO:0009259	ribonucleotide metabolic process	biological_process	0.38338	1	8	499	304	22235	5	Solyc06g065990.1,Solyc11g011180.2,Solyc03g046260.2,Solyc02g063255.1,Solyc03g096900.3	3	Solyc10g005100.3,Solyc10g083720.2,Solyc03g032020.3
GO:0016892	endoribonuclease activity, producing 3'-phosphomonoesters	molecular_function	0.38343	1	1	499	22	22235	1	Solyc07g006550.2	0
GO:0004532	exoribonuclease activity	molecular_function	0.38372	1	1	499	20	22235	1	Solyc04g074750.3	0
GO:0016896	exoribonuclease activity, producing 5'-phosphomonoesters	molecular_function	0.38372	1	1	499	20	22235	1	Solyc04g074750.3	0
GO:0006163	purine nucleotide metabolic process	biological_process	0.38386	1	8	499	304	22235	5	Solyc06g065990.1,Solyc03g046260.2,Solyc11g011180.2,Solyc03g096900.3,Solyc02g063255.1	3	Solyc10g005100.3,Solyc10g083720.2,Solyc03g032020.3
GO:0044423	virion part	cellular_component	0.38408	1	11	499	416	22235	11	Solyc09g082500.3,Solyc04g012030.3,Solyc04g079710.3,Solyc06g061030.3,Solyc07g009130.3,Solyc10g080980.2,Solyc06g065990.1,Solyc01g005080.3,Solyc06g054270.3,Solyc05g006980.3,Solyc04g008290.3	0
GO:0033014	tetrapyrrole biosynthetic process	biological_process	0.38523	1	4	499	130	22235	1	Solyc08g061630.3	3	Solyc01g066710.3,Solyc09g007900.3,Solyc01g106390.3
GO:0022412	cellular process involved in reproduction in multicellular organism	biological_process	0.38856	1	1	499	22	22235	1	Solyc09g065430.3	0
GO:0040011	locomotion	biological_process	0.38908	1	5	499	173	22235	3	Solyc04g076140.3,Solyc05g008060.3,Solyc01g010390.3	2	Solyc04g072030.1,Solyc10g005100.3
GO:0015985	energy coupled proton transport, down electrochemical gradient	biological_process	0.39019	1	3	499	105	22235	2	Solyc06g065990.1,Solyc11g011180.2	1	Solyc10g005100.3
GO:0015986	ATP synthesis coupled proton transport	biological_process	0.39019	1	3	499	105	22235	2	Solyc11g011180.2,Solyc06g065990.1	1	Solyc10g005100.3
GO:0031554	regulation of DNA-templated transcription, termination	biological_process	0.39052	1	1	499	19	22235	1	Solyc01g106460.3	0
GO:1902600	hydrogen ion transmembrane transport	biological_process	0.39094	1	6	499	221	22235	5	Solyc11g011180.2,Solyc12g094610.2,Solyc04g082440.3,Solyc05g006980.3,Solyc06g065990.1	1	Solyc10g005100.3
GO:0015833	peptide transport	biological_process	0.39106	1	1	499	20	22235	0		1	Solyc11g011300.2
GO:0003909	DNA ligase activity	molecular_function	0.39108	1	1	499	19	22235	0		1	Solyc10g008400.2
GO:0016832	aldehyde-lyase activity	molecular_function	0.39208	1	1	499	21	22235	1	Solyc10g018300.2	0
GO:0043085	positive regulation of catalytic activity	biological_process	0.3922	1	1	499	22	22235	1	Solyc04g028440.1	0
GO:0006072	glycerol-3-phosphate metabolic process	biological_process	0.39393	1	1	499	20	22235	1	Solyc04g016330.3	0
GO:0046168	glycerol-3-phosphate catabolic process	biological_process	0.39393	1	1	499	20	22235	1	Solyc04g016330.3	0
GO:0003774	motor activity	molecular_function	0.39424	1	4	499	125	22235	4	Solyc10g006820.3,Solyc04g078610.3,Solyc02g084390.3,Solyc04g072265.1	0
GO:0046034	ATP metabolic process	biological_process	0.39468	1	6	499	228	22235	4	Solyc02g063255.1,Solyc06g065990.1,Solyc11g011180.2,Solyc03g046260.2	2	Solyc10g005100.3,Solyc10g083720.2
GO:0007049	cell cycle	biological_process	0.39726	1	11	499	429	22235	7	Solyc05g006980.3,Solyc01g005080.3,Solyc02g077590.1,Solyc04g082440.3,Solyc04g008290.3,Solyc02g084390.3,Solyc02g063160.3	4	Solyc04g072030.1,Solyc07g008060.1,Solyc04g077220.3,Solyc06g009640.2
GO:0006633	fatty acid biosynthetic process	biological_process	0.39731	1	3	499	93	22235	2	Solyc07g006300.3,Solyc06g053900.3	1	Solyc09g065780.3
GO:0009124	nucleoside monophosphate biosynthetic process	biological_process	0.39751	1	4	499	145	22235	3	Solyc11g011180.2,Solyc03g046260.2,Solyc06g065990.1	1	Solyc10g005100.3
GO:0098796	membrane protein complex	cellular_component	0.39872	1	20	499	810	22235	18	Solyc06g062670.3,Solyc05g006980.3,Solyc03g046260.2,Solyc04g077330.3,Solyc04g082440.3,Solyc02g089940.3,Solyc09g082190.1,Solyc12g094610.2,Solyc11g008480.2,Solyc10g050323.1,Solyc06g065990.1,Solyc11g011180.2,Solyc05g008060.3,Solyc10g054420.2,Solyc08g005725.1,Solyc05g007780.3,Solyc09g064500.3,Solyc03g114930.3	2	Solyc10g005100.3,Solyc03g032020.3
GO:0004616	phosphogluconate dehydrogenase (decarboxylating) activity	molecular_function	0.40087	1	2	499	55	22235	0		2	Solyc06g050630.3,Solyc01g106390.3
GO:0007596	blood coagulation	biological_process	0.40191	1	2	499	60	22235	2	Solyc10g086660.2,Solyc06g065990.1	0
GO:0048518	positive regulation of biological process	biological_process	0.40229	1	7	499	261	22235	4	Solyc08g068400.3,Solyc08g008630.3,Solyc10g078265.1,Solyc04g028440.1	3	Solyc06g076050.3,Solyc06g009640.2,Solyc06g083390.3
GO:0044702	single organism reproductive process	biological_process	0.40341	1	2	499	59	22235	2	Solyc09g065430.3,Solyc04g080460.3	0
GO:0005184	neuropeptide hormone activity	molecular_function	0.4049	1	1	499	22	22235	1	Solyc09g082190.1	0
GO:0060429	epithelium development	biological_process	0.40559	1	1	499	22	22235	1	Solyc09g065430.3	0
GO:0050660	flavin adenine dinucleotide binding	molecular_function	0.40647	1	6	499	208	22235	3	Solyc12g008980.2,Solyc05g053100.3,Solyc09g090510.3	3	Solyc12g013690.2,Solyc01g106390.3,Solyc01g087590.3
GO:0000786	nucleosome	cellular_component	0.4068	1	1	499	24	22235	0		1	Solyc04g007890.3
GO:0006771	riboflavin metabolic process	biological_process	0.40751	1	1	499	21	22235	0		1	Solyc04g074450.2
GO:0009231	riboflavin biosynthetic process	biological_process	0.40751	1	1	499	21	22235	0		1	Solyc04g074450.2
GO:0042726	flavin-containing compound metabolic process	biological_process	0.40751	1	1	499	21	22235	0		1	Solyc04g074450.2
GO:0042727	flavin-containing compound biosynthetic process	biological_process	0.40751	1	1	499	21	22235	0		1	Solyc04g074450.2
GO:0005488	binding	molecular_function	0.40764	1	310	499	13309	22235	205	Solyc06g008800.2,Solyc09g008240.3,Solyc01g009300.3,Solyc07g005010.3,Solyc10g078265.1,Solyc06g008807.1,Solyc08g075570.3,Solyc09g075020.3,Solyc04g077870.3,Solyc07g064830.3,Solyc07g006035.1,Solyc08g061610.3,Solyc07g006550.2,Solyc09g009940.3,Solyc09g082990.3,Solyc09g090510.3,Solyc10g006740.3,Solyc03g095310.3,Solyc07g056280.3,Solyc04g012030.3,Solyc06g076160.3,Solyc10g080610.1,Solyc06g053810.3,Solyc04g…	105	Solyc01g095630.3,Solyc06g071725.1,Solyc06g074120.3,Solyc04g011540.3,Solyc03g111973.1,Solyc05g010367.1,Solyc04g076790.3,Solyc09g008430.3,Solyc02g087850.1,Solyc11g011300.2,Solyc09g015770.3,Solyc09g008830.3,Solyc04g077980.1,Solyc01g099163.1,Solyc12g055930.2,Solyc01g099580.2,Solyc01g066710.3,Solyc09g005480.3,Solyc04g071030.1,Solyc07g065250.3,Solyc07g008060.1,Solyc08g006110.3,Solyc08g066260.3,Solyc06g…
GO:0008272	sulfate transport	biological_process	0.40776	1	1	499	20	22235	1	Solyc04g071615.1	0
GO:0015116	sulfate transmembrane transporter activity	molecular_function	0.40776	1	1	499	20	22235	1	Solyc04g071615.1	0
GO:0006305	DNA alkylation	biological_process	0.40962	1	1	499	23	22235	1	Solyc10g085460.2	0
GO:0006306	DNA methylation	biological_process	0.40962	1	1	499	23	22235	1	Solyc10g085460.2	0
GO:0044728	DNA methylation or demethylation	biological_process	0.40962	1	1	499	23	22235	1	Solyc10g085460.2	0
GO:0006721	terpenoid metabolic process	biological_process	0.41104	1	3	499	92	22235	1	Solyc12g008980.2	2	Solyc01g087590.3,Solyc12g013690.2
GO:0016114	terpenoid biosynthetic process	biological_process	0.41104	1	3	499	92	22235	1	Solyc12g008980.2	2	Solyc12g013690.2,Solyc01g087590.3
GO:0009245	lipid A biosynthetic process	biological_process	0.41269	1	1	499	24	22235	0		1	Solyc01g094870.2
GO:0046493	lipid A metabolic process	biological_process	0.41269	1	1	499	24	22235	0		1	Solyc01g094870.2
GO:1901269	lipooligosaccharide metabolic process	biological_process	0.41269	1	1	499	24	22235	0		1	Solyc01g094870.2
GO:1901271	lipooligosaccharide biosynthetic process	biological_process	0.41269	1	1	499	24	22235	0		1	Solyc01g094870.2
GO:0032101	regulation of response to external stimulus	biological_process	0.41426	1	1	499	24	22235	1	Solyc04g028440.1	0
GO:0022891	substrate-specific transmembrane transporter activity	molecular_function	0.41443	1	25	499	1007	22235	22	Solyc05g045650.3,Solyc03g006030.3,Solyc07g006600.1,Solyc02g070280.3,Solyc10g084680.1,Solyc05g006980.3,Solyc05g005740.3,Solyc06g054270.3,Solyc03g080100.3,Solyc03g111650.3,Solyc09g090070.2,Solyc10g087010.2,Solyc12g011370.2,Solyc04g008455.1,Solyc04g076140.3,Solyc02g088560.3,Solyc11g011180.2,Solyc06g065990.1,Solyc05g008770.3,Solyc04g081000.3,Solyc04g071615.1,Solyc04g008570.3	3	Solyc11g011300.2,Solyc10g005100.3,Solyc04g072030.1
GO:0019953	sexual reproduction	biological_process	0.41478	1	2	499	62	22235	2	Solyc04g080460.3,Solyc09g065430.3	0
GO:0031683	G-protein beta/gamma-subunit complex binding	molecular_function	0.41491	1	2	499	57	22235	2	Solyc09g008240.3,Solyc02g087410.3	0
GO:0071822	protein complex subunit organization	biological_process	0.41534	1	11	499	445	22235	6	Solyc01g106460.3,Solyc04g082440.3,Solyc06g065990.1,Solyc05g007470.3,Solyc08g068400.3,Solyc08g008630.3	5	Solyc01g066430.3,Solyc10g055390.2,Solyc06g050630.3,Solyc04g007890.3,Solyc06g009640.2
GO:0070647	protein modification by small protein conjugation or removal	biological_process	0.4165	1	5	499	169	22235	2	Solyc12g094610.2,Solyc04g082440.3	3	Solyc10g008400.2,Solyc04g071030.1,Solyc07g063650.3
GO:0009064	glutamine family amino acid metabolic process	biological_process	0.41662	1	2	499	57	22235	2	Solyc02g082190.3,Solyc01g080280.3	0
GO:0006576	cellular biogenic amine metabolic process	biological_process	0.41678	1	2	499	58	22235	2	Solyc04g072265.1,Solyc05g055330.3	0
GO:0044106	cellular amine metabolic process	biological_process	0.41678	1	2	499	58	22235	2	Solyc05g055330.3,Solyc04g072265.1	0
GO:0045454	cell redox homeostasis	biological_process	0.41715	1	4	499	157	22235	2	Solyc05g053100.3,Solyc02g084720.3	2	Solyc06g005260.3,Solyc02g087850.1
GO:0032268	regulation of cellular protein metabolic process	biological_process	0.41723	1	5	499	171	22235	4	Solyc04g080830.3,Solyc03g111650.3,Solyc08g013850.1,Solyc04g028440.1	1	Solyc10g051010.2
GO:0019693	ribose phosphate metabolic process	biological_process	0.41901	1	8	499	314	22235	5	Solyc02g063255.1,Solyc03g096900.3,Solyc06g065990.1,Solyc11g011180.2,Solyc03g046260.2	3	Solyc03g032020.3,Solyc10g005100.3,Solyc10g083720.2
GO:0033647	host intracellular organelle	cellular_component	0.41919	1	2	499	61	22235	1	Solyc10g086730.2	1	Solyc10g009120.2
GO:0033648	host intracellular membrane-bounded organelle	cellular_component	0.41919	1	2	499	61	22235	1	Solyc10g086730.2	1	Solyc10g009120.2
GO:0008092	cytoskeletal protein binding	molecular_function	0.42063	1	8	499	295	22235	8	Solyc12g021260.1,Solyc04g008290.3,Solyc02g084390.3,Solyc04g078610.3,Solyc01g005080.3,Solyc01g091420.2,Solyc04g008040.3,Solyc10g080100.2	0
GO:0061630	ubiquitin protein ligase activity	molecular_function	0.42137	1	2	499	63	22235	0		2	Solyc08g082310.3,Solyc04g007500.1
GO:0061659	ubiquitin-like protein ligase activity	molecular_function	0.42137	1	2	499	63	22235	0		2	Solyc08g082310.3,Solyc04g007500.1
GO:0016894	endonuclease activity, active with either ribo- or deoxyribonucleic acids and producing 3'-phosphomonoesters	molecular_function	0.4221	1	1	499	25	22235	1	Solyc07g006550.2	0
GO:0001101	response to acid chemical	biological_process	0.42257	1	1	499	25	22235	1	Solyc08g082120.2	0
GO:0051188	cofactor biosynthetic process	biological_process	0.42326	1	7	499	250	22235	4	Solyc02g077040.3,Solyc08g061630.3,Solyc03g007530.3,Solyc08g082250.3	3	Solyc01g066710.3,Solyc01g106390.3,Solyc03g097100.1
GO:0006888	ER to Golgi vesicle-mediated transport	biological_process	0.42327	1	2	499	60	22235	2	Solyc06g062670.3,Solyc09g082190.1	0
GO:0022892	substrate-specific transporter activity	molecular_function	0.42428	1	27	499	1099	22235	23	Solyc03g080100.3,Solyc03g111650.3,Solyc06g054270.3,Solyc05g006980.3,Solyc05g005740.3,Solyc07g006600.1,Solyc02g070280.3,Solyc10g084680.1,Solyc05g045650.3,Solyc03g006030.3,Solyc04g081000.3,Solyc04g071615.1,Solyc04g008570.3,Solyc11g011180.2,Solyc05g008770.3,Solyc06g065990.1,Solyc04g008455.1,Solyc02g088560.3,Solyc04g076140.3,Solyc09g090070.2,Solyc12g011370.2,Solyc02g005500.1,Solyc10g087010.2	4	Solyc10g005100.3,Solyc06g009640.2,Solyc11g011300.2,Solyc04g072030.1
GO:0006814	sodium ion transport	biological_process	0.42481	1	2	499	61	22235	1	Solyc03g080100.3	1	Solyc06g076050.3
GO:0052646	alditol phosphate metabolic process	biological_process	0.42506	1	1	499	22	22235	1	Solyc04g016330.3	0
GO:0072522	purine-containing compound biosynthetic process	biological_process	0.42527	1	5	499	190	22235	4	Solyc08g082250.3,Solyc03g046260.2,Solyc11g011180.2,Solyc06g065990.1	1	Solyc10g005100.3
GO:0016857	racemase and epimerase activity, acting on carbohydrates and derivatives	molecular_function	0.4263	1	1	499	22	22235	0		1	Solyc04g074450.2
GO:0000003	reproduction	biological_process	0.42858	1	5	499	189	22235	4	Solyc09g065430.3,Solyc02g063160.3,Solyc02g077590.1,Solyc04g080460.3	1	Solyc06g009640.2
GO:0008312	7S RNA binding	molecular_function	0.42908	1	1	499	26	22235	1	Solyc09g009940.3	0
GO:0048500	signal recognition particle	cellular_component	0.42908	1	1	499	26	22235	1	Solyc09g009940.3	0
GO:0044815	DNA packaging complex	cellular_component	0.42922	1	1	499	26	22235	0		1	Solyc04g007890.3
GO:0032993	protein-DNA complex	cellular_component	0.43093	1	1	499	26	22235	0		1	Solyc04g007890.3
GO:0044877	macromolecular complex binding	molecular_function	0.43217	1	8	499	294	22235	8	Solyc12g021260.1,Solyc04g008290.3,Solyc04g078610.3,Solyc02g084390.3,Solyc01g005080.3,Solyc04g008040.3,Solyc02g087410.3,Solyc09g008240.3	0
GO:0051246	regulation of protein metabolic process	biological_process	0.43233	1	5	499	174	22235	4	Solyc04g080830.3,Solyc03g111650.3,Solyc08g013850.1,Solyc04g028440.1	1	Solyc10g051010.2
GO:0004888	transmembrane signaling receptor activity	molecular_function	0.43431	1	4	499	139	22235	4	Solyc04g076140.3,Solyc12g011370.2,Solyc05g045650.3,Solyc03g007530.3	0
GO:0000347	THO complex	cellular_component	0.43466	1	1	499	25	22235	0		1	Solyc06g009640.2
GO:0009144	purine nucleoside triphosphate metabolic process	biological_process	0.43504	1	6	499	238	22235	4	Solyc11g011180.2,Solyc03g046260.2,Solyc02g063255.1,Solyc06g065990.1	2	Solyc10g083720.2,Solyc10g005100.3
GO:0009199	ribonucleoside triphosphate metabolic process	biological_process	0.43504	1	6	499	238	22235	4	Solyc06g065990.1,Solyc02g063255.1,Solyc03g046260.2,Solyc11g011180.2	2	Solyc10g005100.3,Solyc10g083720.2
GO:0009205	purine ribonucleoside triphosphate metabolic process	biological_process	0.43504	1	6	499	238	22235	4	Solyc11g011180.2,Solyc03g046260.2,Solyc02g063255.1,Solyc06g065990.1	2	Solyc10g083720.2,Solyc10g005100.3
GO:0032270	positive regulation of cellular protein metabolic process	biological_process	0.4369	1	1	499	25	22235	1	Solyc04g028440.1	0
GO:0051247	positive regulation of protein metabolic process	biological_process	0.4369	1	1	499	25	22235	1	Solyc04g028440.1	0
GO:0040029	regulation of gene expression, epigenetic	biological_process	0.43704	1	1	499	25	22235	1	Solyc10g085460.2	0
GO:1901682	sulfur compound transmembrane transporter activity	molecular_function	0.43787	1	1	499	22	22235	1	Solyc04g071615.1	0
GO:1901362	organic cyclic compound biosynthetic process	biological_process	0.43869	1	71	499	3012	22235	39	Solyc09g097970.3,Solyc02g089940.3,Solyc06g008770.2,Solyc06g065990.1,Solyc08g015965.1,Solyc01g106460.3,Solyc02g082190.3,Solyc03g007530.3,Solyc05g012510.3,Solyc04g080790.3,Solyc09g082990.3,Solyc03g121070.3,Solyc02g080620.3,Solyc06g071600.3,Solyc04g071970.3,Solyc12g007230.2,Solyc07g056280.3,Solyc03g046260.2,Solyc08g061630.3,Solyc01g108460.2,Solyc04g072265.1,Solyc07g006600.1,Solyc04g072460.3,Solyc11g…	32	Solyc10g006130.1,Solyc01g095630.3,Solyc06g066370.3,Solyc04g008930.2,Solyc10g009120.2,Solyc06g074120.3,Solyc10g005100.3,Solyc12g010540.1,Solyc06g075780.2,Solyc06g050630.3,Solyc01g106390.3,Solyc06g009640.2,Solyc03g121400.1,Solyc09g015770.3,Solyc10g055760.2,Solyc04g077220.3,Solyc07g053740.1,Solyc01g066710.3,Solyc04g074450.2,Solyc11g012980.1,Solyc12g055930.2,Solyc11g011580.2,Solyc06g005650.2,Solyc09g…
GO:0043112	receptor metabolic process	biological_process	0.43925	1	1	499	22	22235	1	Solyc04g081000.3	0
GO:1902580	single-organism cellular localization	biological_process	0.43932	1	6	499	221	22235	4	Solyc05g007470.3,Solyc09g009940.3,Solyc04g072265.1,Solyc10g078265.1	2	Solyc03g032020.3,Solyc02g087540.2
GO:0005261	cation channel activity	molecular_function	0.43959	1	3	499	101	22235	3	Solyc04g081000.3,Solyc03g080100.3,Solyc04g008570.3	0
GO:0006096	glycolytic process	biological_process	0.44151	1	2	499	63	22235	1	Solyc02g063255.1	1	Solyc10g083720.2
GO:0006757	ATP generation from ADP	biological_process	0.44151	1	2	499	63	22235	1	Solyc02g063255.1	1	Solyc10g083720.2
GO:0009135	purine nucleoside diphosphate metabolic process	biological_process	0.44151	1	2	499	63	22235	1	Solyc02g063255.1	1	Solyc10g083720.2
GO:0009179	purine ribonucleoside diphosphate metabolic process	biological_process	0.44151	1	2	499	63	22235	1	Solyc02g063255.1	1	Solyc10g083720.2
GO:0009185	ribonucleoside diphosphate metabolic process	biological_process	0.44151	1	2	499	63	22235	1	Solyc02g063255.1	1	Solyc10g083720.2
GO:0046031	ADP metabolic process	biological_process	0.44151	1	2	499	63	22235	1	Solyc02g063255.1	1	Solyc10g083720.2
GO:0045261	proton-transporting ATP synthase complex, catalytic core F(1)	cellular_component	0.44223	1	1	499	24	22235	1	Solyc03g046260.2	0
GO:0051240	positive regulation of multicellular organismal process	biological_process	0.44308	1	1	499	26	22235	1	Solyc08g008630.3	0
GO:0044093	positive regulation of molecular function	biological_process	0.44467	1	1	499	25	22235	1	Solyc04g028440.1	0
GO:0007599	hemostasis	biological_process	0.44704	1	2	499	65	22235	2	Solyc06g065990.1,Solyc10g086660.2	0
GO:0050817	coagulation	biological_process	0.44704	1	2	499	65	22235	2	Solyc10g086660.2,Solyc06g065990.1	0
GO:0050878	regulation of body fluid levels	biological_process	0.44704	1	2	499	65	22235	2	Solyc10g086660.2,Solyc06g065990.1	0
GO:0016887	ATPase activity	molecular_function	0.44723	1	16	499	601	22235	15	Solyc10g085460.2,Solyc04g082250.3,Solyc02g087410.3,Solyc08g006880.3,Solyc09g075020.3,Solyc03g095310.3,Solyc03g046260.2,Solyc12g044820.2,Solyc10g080980.2,Solyc05g007470.3,Solyc04g072265.1,Solyc09g008240.3,Solyc06g065670.3,Solyc03g007530.3,Solyc05g055330.3	1	Solyc02g087540.2
GO:0005829	cytosol	cellular_component	0.44951	1	1	499	27	22235	1	Solyc02g063255.1	0
GO:0044445	cytosolic part	cellular_component	0.44951	1	1	499	27	22235	1	Solyc02g063255.1	0
GO:0051301	cell division	biological_process	0.4497	1	4	499	147	22235	3	Solyc04g008290.3,Solyc01g005080.3,Solyc02g077590.1	1	Solyc06g009640.2
GO:0051338	regulation of transferase activity	biological_process	0.45101	1	1	499	27	22235	1	Solyc04g028440.1	0
GO:0016052	carbohydrate catabolic process	biological_process	0.45115	1	3	499	103	22235	1	Solyc02g063255.1	2	Solyc02g087540.2,Solyc10g083720.2
GO:0006405	RNA export from nucleus	biological_process	0.45303	1	1	499	24	22235	1	Solyc10g086730.2	0
GO:0051168	nuclear export	biological_process	0.45303	1	1	499	24	22235	1	Solyc10g086730.2	0
GO:0005759	mitochondrial matrix	cellular_component	0.45425	1	1	499	26	22235	1	Solyc08g074270.3	0
GO:0008053	mitochondrial fusion	biological_process	0.45498	1	1	499	27	22235	1	Solyc06g065990.1	0
GO:0042886	amide transport	biological_process	0.45536	1	1	499	25	22235	0		1	Solyc11g011300.2
GO:0043130	ubiquitin binding	molecular_function	0.4554	1	1	499	25	22235	1	Solyc10g050323.1	0
GO:0003678	DNA helicase activity	molecular_function	0.45544	1	7	499	254	22235	6	Solyc05g013280.3,Solyc04g082250.3,Solyc05g007470.3,Solyc10g080980.2,Solyc04g072265.1,Solyc06g065670.3	1	Solyc02g087540.2
GO:0009141	nucleoside triphosphate metabolic process	biological_process	0.45622	1	6	499	243	22235	4	Solyc06g065990.1,Solyc02g063255.1,Solyc03g046260.2,Solyc11g011180.2	2	Solyc10g005100.3,Solyc10g083720.2
GO:0004549	tRNA-specific ribonuclease activity	molecular_function	0.45654	1	1	499	26	22235	1	Solyc05g055330.3	0
GO:0006022	aminoglycan metabolic process	biological_process	0.45726	1	2	499	68	22235	1	Solyc04g079710.3	1	Solyc09g008830.3
GO:0072348	sulfur compound transport	biological_process	0.45776	1	1	499	24	22235	1	Solyc04g071615.1	0
GO:0010496	intercellular transport	biological_process	0.45788	1	1	499	26	22235	1	Solyc05g008060.3	0
GO:0044000	movement in host	biological_process	0.45788	1	1	499	26	22235	1	Solyc05g008060.3	0
GO:0046739	transport of virus in multicellular host	biological_process	0.45788	1	1	499	26	22235	1	Solyc05g008060.3	0
GO:0046740	transport of virus in host, cell to cell	biological_process	0.45788	1	1	499	26	22235	1	Solyc05g008060.3	0
GO:0051814	movement in other organism involved in symbiotic interaction	biological_process	0.45788	1	1	499	26	22235	1	Solyc05g008060.3	0
GO:1902586	multi-organism intercellular transport	biological_process	0.45788	1	1	499	26	22235	1	Solyc05g008060.3	0
GO:0005753	mitochondrial proton-transporting ATP synthase complex	cellular_component	0.45962	1	2	499	65	22235	2	Solyc03g046260.2,Solyc11g011180.2	0
GO:0016886	ligase activity, forming phosphoric ester bonds	molecular_function	0.45996	1	1	499	24	22235	0		1	Solyc10g008400.2
GO:0006928	movement of cell or subcellular component	biological_process	0.46117	1	5	499	180	22235	4	Solyc02g084390.3,Solyc04g078610.3,Solyc04g072265.1,Solyc10g084670.2	1	Solyc04g072030.1
GO:0005578	proteinaceous extracellular matrix	cellular_component	0.46216	1	3	499	119	22235	0		3	Solyc10g074740.1,Solyc06g073245.1,Solyc03g097100.1
GO:0019033	viral tegument	cellular_component	0.4626	1	1	499	26	22235	1	Solyc04g079710.3	0
GO:0007127	meiosis I	biological_process	0.46302	1	1	499	26	22235	1	Solyc02g063160.3	0
GO:0032502	developmental process	biological_process	0.46439	1	9	499	360	22235	8	Solyc02g070280.3,Solyc07g008180.3,Solyc08g008630.3,Solyc09g091850.3,Solyc11g071810.2,Solyc05g007520.1,Solyc05g009500.3,Solyc09g065430.3	1	Solyc07g042460.2
GO:0000785	chromatin	cellular_component	0.4653	1	1	499	29	22235	0		1	Solyc04g007890.3
GO:0009126	purine nucleoside monophosphate metabolic process	biological_process	0.46554	1	6	499	246	22235	4	Solyc06g065990.1,Solyc02g063255.1,Solyc03g046260.2,Solyc11g011180.2	2	Solyc10g005100.3,Solyc10g083720.2
GO:0009167	purine ribonucleoside monophosphate metabolic process	biological_process	0.46554	1	6	499	246	22235	4	Solyc03g046260.2,Solyc11g011180.2,Solyc06g065990.1,Solyc02g063255.1	2	Solyc10g083720.2,Solyc10g005100.3
GO:0016307	phosphatidylinositol phosphate kinase activity	molecular_function	0.46665	1	1	499	23	22235	1	Solyc04g007650.3	0
GO:0006090	pyruvate metabolic process	biological_process	0.46699	1	2	499	66	22235	1	Solyc02g063255.1	1	Solyc10g083720.2
GO:0008641	small protein activating enzyme activity	molecular_function	0.46889	1	1	499	25	22235	0		1	Solyc01g106390.3
GO:0005088	Ras guanyl-nucleotide exchange factor activity	molecular_function	0.47077	1	1	499	25	22235	1	Solyc10g086660.2	0
GO:0005089	Rho guanyl-nucleotide exchange factor activity	molecular_function	0.47077	1	1	499	25	22235	1	Solyc10g086660.2	0
GO:0034622	cellular macromolecular complex assembly	biological_process	0.47085	1	8	499	333	22235	3	Solyc08g068400.3,Solyc08g008630.3,Solyc06g065990.1	5	Solyc06g009640.2,Solyc04g007890.3,Solyc01g066430.3,Solyc10g055390.2,Solyc12g017310.2
GO:0006479	protein methylation	biological_process	0.47357	1	2	499	68	22235	2	Solyc03g118750.3,Solyc09g090510.3	0
GO:0008213	protein alkylation	biological_process	0.47357	1	2	499	68	22235	2	Solyc03g118750.3,Solyc09g090510.3	0
GO:0007600	sensory perception	biological_process	0.47535	1	1	499	27	22235	1	Solyc03g007530.3	0
GO:0050877	neurological system process	biological_process	0.47535	1	1	499	27	22235	1	Solyc03g007530.3	0
GO:0030695	GTPase regulator activity	molecular_function	0.47615	1	2	499	64	22235	0		2	Solyc03g006610.3,Solyc09g074380.3
GO:0046700	heterocycle catabolic process	biological_process	0.47693	1	3	499	108	22235	2	Solyc04g074750.3,Solyc08g068400.3	1	Solyc01g108560.3
GO:0008176	tRNA (guanine-N7-)-methyltransferase activity	molecular_function	0.4778	1	1	499	27	22235	1	Solyc03g118750.3	0
GO:2000026	regulation of multicellular organismal development	biological_process	0.47803	1	1	499	28	22235	1	Solyc08g008630.3	0
GO:0016763	transferase activity, transferring pentosyl groups	molecular_function	0.47831	1	2	499	64	22235	1	Solyc08g008500.3	1	Solyc05g005290.3
GO:0046434	organophosphate catabolic process	biological_process	0.47915	1	1	499	27	22235	1	Solyc04g016330.3	0
GO:0008171	O-methyltransferase activity	molecular_function	0.47965	1	3	499	119	22235	2	Solyc09g090510.3,Solyc03g118750.3	1	Solyc12g010540.1
GO:0004003	ATP-dependent DNA helicase activity	molecular_function	0.4799	1	1	499	29	22235	1	Solyc10g080980.2	0
GO:0043168	anion binding	molecular_function	0.48033	1	94	499	3832	22235	73	Solyc06g011480.2,Solyc06g065260.3,Solyc05g050015.1,Solyc11g006040.2,Solyc07g055440.2,Solyc08g006880.3,Solyc09g091260.3,Solyc05g009760.2,Solyc07g052790.2,Solyc01g102850.2,Solyc00g201160.3,Solyc04g078610.3,Solyc09g009380.3,Solyc02g079140.2,Solyc04g072265.1,Solyc06g053810.3,Solyc06g065670.3,Solyc04g005550.2,Solyc03g006100.3,Solyc09g060100.3,Solyc04g077330.3,Solyc03g046260.2,Solyc09g098290.3,Solyc07g…	21	Solyc03g032020.3,Solyc07g065250.3,Solyc02g090970.1,Solyc07g008060.1,Solyc08g066260.3,Solyc04g072030.1,Solyc04g007880.3,Solyc02g087850.1,Solyc12g013690.2,Solyc02g087540.2,Solyc09g008830.3,Solyc04g071150.3,Solyc04g073990.3,Solyc01g106390.3,Solyc04g076790.3,Solyc12g042750.2,Solyc04g074830.1,Solyc02g091830.3,Solyc10g055720.2,Solyc01g087590.3,Solyc05g055240.3
GO:0030658	transport vesicle membrane	cellular_component	0.48076	1	2	499	66	22235	2	Solyc06g062670.3,Solyc09g082190.1	0
GO:0008375	acetylglucosaminyltransferase activity	molecular_function	0.48077	1	2	499	70	22235	2	Solyc04g079710.3,Solyc11g006470.2	0
GO:0009084	glutamine family amino acid biosynthetic process	biological_process	0.48101	1	1	499	26	22235	1	Solyc01g080280.3	0
GO:0044764	multi-organism cellular process	biological_process	0.4813	1	13	499	519	22235	9	Solyc04g064610.3,Solyc01g009300.3,Solyc08g079180.3,Solyc10g083700.3,Solyc06g054270.3,Solyc05g008060.3,Solyc01g058210.2,Solyc03g111650.3,Solyc04g081000.3	4	Solyc10g081040.1,Solyc05g011960.3,Solyc10g005100.3,Solyc02g087540.2
GO:0051539	4 iron, 4 sulfur cluster binding	molecular_function	0.48213	1	1	499	25	22235	1	Solyc03g113350.3	0
GO:0008135	translation factor activity, RNA binding	molecular_function	0.48371	1	3	499	112	22235	2	Solyc05g007470.3,Solyc10g045290.2	1	Solyc06g050630.3
GO:1901564	organonitrogen compound metabolic process	biological_process	0.48417	1	46	499	1997	22235	29	Solyc01g080280.3,Solyc11g011180.2,Solyc02g080620.3,Solyc08g074270.3,Solyc10g045290.2,Solyc03g120450.3,Solyc02g077040.3,Solyc05g050015.1,Solyc03g096900.3,Solyc08g013850.1,Solyc03g007530.3,Solyc05g055330.3,Solyc09g091850.3,Solyc09g072620.3,Solyc05g009570.3,Solyc06g065990.1,Solyc08g082250.3,Solyc02g082190.3,Solyc08g068400.3,Solyc04g079710.3,Solyc03g111650.3,Solyc03g046260.2,Solyc08g061630.3,Solyc08g…	17	Solyc01g108560.3,Solyc04g076790.3,Solyc02g031970.1,Solyc02g083740.2,Solyc04g007770.3,Solyc03g097100.1,Solyc10g083720.2,Solyc10g005100.3,Solyc01g106390.3,Solyc06g050630.3,Solyc03g111973.1,Solyc03g032020.3,Solyc10g051010.2,Solyc01g066710.3,Solyc04g074450.2,Solyc09g007900.3,Solyc09g008830.3
GO:0015936	coenzyme A metabolic process	biological_process	0.48429	1	1	499	26	22235	0		1	Solyc03g032020.3
GO:0022402	cell cycle process	biological_process	0.48519	1	7	499	285	22235	5	Solyc04g008290.3,Solyc04g082440.3,Solyc02g077590.1,Solyc01g005080.3,Solyc02g063160.3	2	Solyc06g009640.2,Solyc04g072030.1
GO:0036094	small molecule binding	molecular_function	0.4872	1	95	499	3895	22235	79	Solyc10g085460.2,Solyc04g082250.3,Solyc05g013280.3,Solyc04g009260.2,Solyc05g053100.3,Solyc09g074250.3,Solyc09g075020.3,Solyc04g077870.3,Solyc04g079710.3,Solyc08g061610.3,Solyc06g008770.2,Solyc06g008800.2,Solyc05g007470.3,Solyc09g008240.3,Solyc03g006030.3,Solyc01g009300.3,Solyc07g005010.3,Solyc02g084390.3,Solyc10g078390.2,Solyc08g079180.3,Solyc05g041770.2,Solyc02g087410.3,Solyc02g068300.3,Solyc06g…	16	Solyc05g055240.3,Solyc02g091830.3,Solyc10g055720.2,Solyc01g087590.3,Solyc12g042750.2,Solyc01g106390.3,Solyc06g059740.3,Solyc09g007900.3,Solyc04g007880.3,Solyc02g087850.1,Solyc02g087540.2,Solyc12g013690.2,Solyc09g008830.3,Solyc07g065250.3,Solyc02g090970.1,Solyc04g072030.1
GO:0072330	monocarboxylic acid biosynthetic process	biological_process	0.48749	1	3	499	108	22235	2	Solyc07g006300.3,Solyc06g053900.3	1	Solyc09g065780.3
GO:0044766	multi-organism transport	biological_process	0.48762	1	1	499	28	22235	1	Solyc05g008060.3	0
GO:0046794	transport of virus	biological_process	0.48762	1	1	499	28	22235	1	Solyc05g008060.3	0
GO:1902579	multi-organism localization	biological_process	0.48762	1	1	499	28	22235	1	Solyc05g008060.3	0
GO:0000287	magnesium ion binding	molecular_function	0.48841	1	4	499	158	22235	3	Solyc03g095310.3,Solyc10g085460.2,Solyc02g063255.1	1	Solyc10g083720.2
GO:0044707	single-multicellular organism process	biological_process	0.48962	1	9	499	368	22235	9	Solyc03g007530.3,Solyc08g008630.3,Solyc11g071810.2,Solyc07g008180.3,Solyc04g028440.1,Solyc05g009500.3,Solyc06g065990.1,Solyc10g086660.2,Solyc05g007520.1	0
GO:0000152	nuclear ubiquitin ligase complex	cellular_component	0.49128	1	7	499	305	22235	3	Solyc00g136260.1,Solyc12g006230.2,Solyc02g091710.3	4	Solyc01g066430.3,Solyc10g008400.2,Solyc08g082310.3,Solyc04g007500.1
GO:0005680	anaphase-promoting complex	cellular_component	0.49128	1	7	499	305	22235	3	Solyc00g136260.1,Solyc12g006230.2,Solyc02g091710.3	4	Solyc08g082310.3,Solyc04g007500.1,Solyc01g066430.3,Solyc10g008400.2
GO:0031461	cullin-RING ubiquitin ligase complex	cellular_component	0.49128	1	7	499	305	22235	3	Solyc12g006230.2,Solyc02g091710.3,Solyc00g136260.1	4	Solyc01g066430.3,Solyc10g008400.2,Solyc08g082310.3,Solyc04g007500.1
GO:0019843	rRNA binding	molecular_function	0.49134	1	1	499	36	22235	1	Solyc03g077925.1	0
GO:0019637	organophosphate metabolic process	biological_process	0.49178	1	16	499	666	22235	10	Solyc03g044740.3,Solyc03g007530.3,Solyc02g063255.1,Solyc03g096900.3,Solyc03g046260.2,Solyc04g016330.3,Solyc02g082190.3,Solyc11g011180.2,Solyc06g065990.1,Solyc04g007650.3	6	Solyc01g094870.2,Solyc03g032020.3,Solyc10g083720.2,Solyc10g005100.3,Solyc03g097100.1,Solyc02g065280.3
GO:1901361	organic cyclic compound catabolic process	biological_process	0.49295	1	3	499	111	22235	2	Solyc08g068400.3,Solyc04g074750.3	1	Solyc01g108560.3
GO:0004601	peroxidase activity	molecular_function	0.49301	1	4	499	155	22235	3	Solyc04g074640.3,Solyc02g082760.3,Solyc01g006290.3	1	Solyc07g042460.2
GO:0009161	ribonucleoside monophosphate metabolic process	biological_process	0.49465	1	6	499	253	22235	4	Solyc11g011180.2,Solyc03g046260.2,Solyc02g063255.1,Solyc06g065990.1	2	Solyc10g083720.2,Solyc10g005100.3
GO:0010506	regulation of autophagy	biological_process	0.49518	1	2	499	69	22235	0		2	Solyc06g009640.2,Solyc04g077220.3
GO:0016410	N-acyltransferase activity	molecular_function	0.49556	1	3	499	112	22235	1	Solyc08g074270.3	2	Solyc09g082250.2,Solyc09g082240.3
GO:0030203	glycosaminoglycan metabolic process	biological_process	0.49612	1	1	499	28	22235	0		1	Solyc09g008830.3
GO:0016755	transferase activity, transferring amino-acyl groups	molecular_function	0.49623	1	1	499	27	22235	1	Solyc09g072620.3	0
GO:0019439	aromatic compound catabolic process	biological_process	0.4963	1	3	499	111	22235	2	Solyc08g068400.3,Solyc04g074750.3	1	Solyc01g108560.3
GO:0044270	cellular nitrogen compound catabolic process	biological_process	0.49769	1	3	499	111	22235	2	Solyc04g074750.3,Solyc08g068400.3	1	Solyc01g108560.3
GO:0016787	hydrolase activity	molecular_function	0.49809	1	100	499	4175	22235	83	Solyc05g050130.3,Solyc02g063160.3,Solyc03g006970.1,Solyc06g019200.3,Solyc11g006470.2,Solyc02g083310.3,Solyc10g085750.2,Solyc06g071500.3,Solyc05g054230.3,Solyc10g079750.2,Solyc02g062610.3,Solyc02g077040.3,Solyc01g102850.2,Solyc08g006880.3,Solyc11g069270.2,Solyc04g078610.3,Solyc06g065670.3,Solyc04g005550.2,Solyc04g072460.3,Solyc04g072265.1,Solyc01g079150.3,Solyc01g108460.2,Solyc03g046260.2,Solyc03g…	17	Solyc07g040960.1,Solyc08g082170.3,Solyc02g065280.3,Solyc04g072030.1,Solyc01g108560.3,Solyc02g087850.1,Solyc02g069800.1,Solyc02g087540.2,Solyc01g008710.3,Solyc10g055760.2,Solyc10g084070.1,Solyc07g064720.3,Solyc09g064720.3,Solyc07g063650.3,Solyc12g009000.1,Solyc06g071725.1,Solyc05g055240.3
GO:0032259	methylation	biological_process	0.49828	1	4	499	153	22235	4	Solyc09g090510.3,Solyc10g085460.2,Solyc04g082750.3,Solyc03g118750.3	0
GO:0033646	host intracellular part	cellular_component	0.50244	1	2	499	73	22235	1	Solyc10g086730.2	1	Solyc10g009120.2
GO:0043656	intracellular region of host	cellular_component	0.50244	1	2	499	73	22235	1	Solyc10g086730.2	1	Solyc10g009120.2
GO:0006289	nucleotide-excision repair	biological_process	0.50362	1	1	499	27	22235	1	Solyc06g071600.3	0
GO:1901700	response to oxygen-containing compound	biological_process	0.50444	1	1	499	32	22235	1	Solyc08g082120.2	0
GO:0019012	virion	cellular_component	0.50706	1	11	499	455	22235	11	Solyc07g009130.3,Solyc06g061030.3,Solyc10g080980.2,Solyc04g012030.3,Solyc04g079710.3,Solyc09g082500.3,Solyc04g008290.3,Solyc06g065990.1,Solyc05g006980.3,Solyc01g005080.3,Solyc06g054270.3	0
GO:0046873	metal ion transmembrane transporter activity	molecular_function	0.50798	1	9	499	371	22235	7	Solyc03g006030.3,Solyc04g008455.1,Solyc07g006600.1,Solyc06g054270.3,Solyc05g005740.3,Solyc03g080100.3,Solyc04g008570.3	2	Solyc04g072030.1,Solyc10g005100.3
GO:0000151	ubiquitin ligase complex	cellular_component	0.50819	1	7	499	309	22235	3	Solyc00g136260.1,Solyc02g091710.3,Solyc12g006230.2	4	Solyc04g007500.1,Solyc08g082310.3,Solyc10g008400.2,Solyc01g066430.3
GO:0008443	phosphofructokinase activity	molecular_function	0.50859	1	1	499	30	22235	1	Solyc09g009940.3	0
GO:0019200	carbohydrate kinase activity	molecular_function	0.50859	1	1	499	30	22235	1	Solyc09g009940.3	0
GO:0006402	mRNA catabolic process	biological_process	0.50885	1	1	499	28	22235	1	Solyc04g074750.3	0
GO:0016877	ligase activity, forming carbon-sulfur bonds	molecular_function	0.51049	1	1	499	29	22235	0		1	Solyc01g106390.3
GO:0022610	biological adhesion	biological_process	0.5107	1	3	499	114	22235	2	Solyc06g054270.3,Solyc05g008060.3	1	Solyc10g006660.3
GO:0055082	cellular chemical homeostasis	biological_process	0.51079	1	1	499	34	22235	1	Solyc04g028440.1	0
GO:0000166	nucleotide binding	molecular_function	0.51225	1	92	499	3791	22235	76	Solyc03g046260.2,Solyc04g016330.3,Solyc04g077330.3,Solyc06g053810.3,Solyc04g072265.1,Solyc06g065670.3,Solyc03g006100.3,Solyc04g005550.2,Solyc09g060100.3,Solyc04g007650.3,Solyc09g075140.3,Solyc09g072620.3,Solyc11g070170.2,Solyc09g098290.3,Solyc07g009130.3,Solyc01g087200.3,Solyc07g055560.3,Solyc10g006820.3,Solyc06g065260.3,Solyc07g055440.2,Solyc11g006040.2,Solyc06g011480.2,Solyc05g050130.3,Solyc09g…	16	Solyc02g087540.2,Solyc12g013690.2,Solyc09g008830.3,Solyc04g007880.3,Solyc02g087850.1,Solyc09g007900.3,Solyc04g072030.1,Solyc07g065250.3,Solyc02g090970.1,Solyc10g055720.2,Solyc01g087590.3,Solyc02g091830.3,Solyc05g055240.3,Solyc01g106390.3,Solyc06g059740.3,Solyc12g042750.2
GO:1901265	nucleoside phosphate binding	molecular_function	0.51225	1	92	499	3791	22235	76	Solyc00g201160.3,Solyc01g102850.2,Solyc05g009760.2,Solyc12g008430.2,Solyc08g006880.3,Solyc09g091260.3,Solyc07g052790.2,Solyc02g079140.2,Solyc01g096190.3,Solyc04g078610.3,Solyc09g009380.3,Solyc05g050130.3,Solyc06g011480.2,Solyc11g006040.2,Solyc07g055440.2,Solyc06g065260.3,Solyc10g006820.3,Solyc07g055560.3,Solyc07g009130.3,Solyc01g087200.3,Solyc09g098290.3,Solyc11g070170.2,Solyc09g072620.3,Solyc09g…	16	Solyc02g090970.1,Solyc07g065250.3,Solyc04g072030.1,Solyc09g007900.3,Solyc02g087850.1,Solyc04g007880.3,Solyc09g008830.3,Solyc12g013690.2,Solyc02g087540.2,Solyc12g042750.2,Solyc06g059740.3,Solyc01g106390.3,Solyc05g055240.3,Solyc02g091830.3,Solyc01g087590.3,Solyc10g055720.2
GO:0009117	nucleotide metabolic process	biological_process	0.51226	1	9	499	383	22235	6	Solyc06g065990.1,Solyc11g011180.2,Solyc03g046260.2,Solyc03g096900.3,Solyc02g063255.1,Solyc02g082190.3	3	Solyc10g005100.3,Solyc10g083720.2,Solyc03g032020.3
GO:0016854	racemase and epimerase activity	molecular_function	0.51229	1	1	499	28	22235	0		1	Solyc04g074450.2
GO:1902582	single-organism intracellular transport	biological_process	0.51265	1	10	499	407	22235	7	Solyc06g062670.3,Solyc10g050323.1,Solyc10g078265.1,Solyc09g009940.3,Solyc04g072265.1,Solyc05g007470.3,Solyc09g082190.1	3	Solyc02g087540.2,Solyc03g121360.1,Solyc03g032020.3
GO:0030234	enzyme regulator activity	molecular_function	0.51301	1	10	499	441	22235	5	Solyc06g053900.3,Solyc07g045080.3,Solyc09g075020.3,Solyc08g079180.3,Solyc08g079235.1	5	Solyc09g074380.3,Solyc03g083615.1,Solyc10g081040.1,Solyc02g069800.1,Solyc03g006610.3
GO:0006818	hydrogen transport	biological_process	0.51402	1	6	499	253	22235	5	Solyc04g082440.3,Solyc12g094610.2,Solyc11g011180.2,Solyc06g065990.1,Solyc05g006980.3	1	Solyc10g005100.3
GO:0015992	proton transport	biological_process	0.51402	1	6	499	253	22235	5	Solyc12g094610.2,Solyc04g082440.3,Solyc11g011180.2,Solyc06g065990.1,Solyc05g006980.3	1	Solyc10g005100.3
GO:0006777	Mo-molybdopterin cofactor biosynthetic process	biological_process	0.51435	1	1	499	29	22235	1	Solyc03g007530.3	0
GO:0019720	Mo-molybdopterin cofactor metabolic process	biological_process	0.51435	1	1	499	29	22235	1	Solyc03g007530.3	0
GO:0051704	multi-organism process	biological_process	0.51452	1	26	499	1089	22235	20	Solyc01g014530.2,Solyc08g079180.3,Solyc03g118750.3,Solyc04g080460.3,Solyc04g071615.1,Solyc04g081000.3,Solyc06g071600.3,Solyc09g065430.3,Solyc10g024490.2,Solyc05g008060.3,Solyc01g058210.2,Solyc10g083700.3,Solyc09g090510.3,Solyc04g064610.3,Solyc01g009300.3,Solyc03g111650.3,Solyc00g289230.2,Solyc04g058110.3,Solyc06g054270.3,Solyc04g077330.3	6	Solyc05g011960.3,Solyc08g066260.3,Solyc10g081040.1,Solyc02g087540.2,Solyc10g005100.3,Solyc07g049140.3
GO:0010604	positive regulation of macromolecule metabolic process	biological_process	0.51527	1	2	499	74	22235	1	Solyc04g028440.1	1	Solyc06g076050.3
GO:0006165	nucleoside diphosphate phosphorylation	biological_process	0.51546	1	2	499	73	22235	1	Solyc02g063255.1	1	Solyc10g083720.2
GO:0046939	nucleotide phosphorylation	biological_process	0.51546	1	2	499	73	22235	1	Solyc02g063255.1	1	Solyc10g083720.2
GO:0016055	Wnt signaling pathway	biological_process	0.51773	1	1	499	29	22235	1	Solyc05g007520.1	0
GO:0008170	N-methyltransferase activity	molecular_function	0.51777	1	2	499	73	22235	2	Solyc10g085460.2,Solyc09g090510.3	0
GO:0031225	anchored component of membrane	cellular_component	0.51865	1	1	499	28	22235	0		1	Solyc10g005100.3
GO:0019220	regulation of phosphate metabolic process	biological_process	0.51873	1	1	499	32	22235	1	Solyc04g028440.1	0
GO:0051174	regulation of phosphorus metabolic process	biological_process	0.51873	1	1	499	32	22235	1	Solyc04g028440.1	0
GO:0048284	organelle fusion	biological_process	0.51904	1	1	499	32	22235	1	Solyc06g065990.1	0
GO:0050776	regulation of immune response	biological_process	0.52092	1	1	499	31	22235	0		1	Solyc06g083390.3
GO:0004129	cytochrome-c oxidase activity	molecular_function	0.52104	1	2	499	82	22235	2	Solyc09g090070.2,Solyc03g111650.3	0
GO:0016675	oxidoreductase activity, acting on a heme group of donors	molecular_function	0.52104	1	2	499	82	22235	2	Solyc03g111650.3,Solyc09g090070.2	0
GO:0016676	oxidoreductase activity, acting on a heme group of donors, oxygen as acceptor	molecular_function	0.52104	1	2	499	82	22235	2	Solyc09g090070.2,Solyc03g111650.3	0
GO:0030955	potassium ion binding	molecular_function	0.52141	1	1	499	29	22235	0		1	Solyc10g083720.2
GO:0031420	alkali metal ion binding	molecular_function	0.52141	1	1	499	29	22235	0		1	Solyc10g083720.2
GO:0009123	nucleoside monophosphate metabolic process	biological_process	0.5228	1	6	499	260	22235	4	Solyc11g011180.2,Solyc03g046260.2,Solyc02g063255.1,Solyc06g065990.1	2	Solyc10g083720.2,Solyc10g005100.3
GO:0032787	monocarboxylic acid metabolic process	biological_process	0.52396	1	7	499	283	22235	4	Solyc07g006300.3,Solyc02g063255.1,Solyc06g053900.3,Solyc05g053100.3	3	Solyc10g083720.2,Solyc09g065780.3,Solyc02g087540.2
GO:0006753	nucleoside phosphate metabolic process	biological_process	0.52669	1	9	499	388	22235	6	Solyc03g096900.3,Solyc02g082190.3,Solyc02g063255.1,Solyc06g065990.1,Solyc03g046260.2,Solyc11g011180.2	3	Solyc03g032020.3,Solyc10g005100.3,Solyc10g083720.2
GO:0009152	purine ribonucleotide biosynthetic process	biological_process	0.52672	1	4	499	169	22235	3	Solyc06g065990.1,Solyc11g011180.2,Solyc03g046260.2	1	Solyc10g005100.3
GO:0016684	oxidoreductase activity, acting on peroxide as acceptor	molecular_function	0.52737	1	4	499	162	22235	3	Solyc01g006290.3,Solyc04g074640.3,Solyc02g082760.3	1	Solyc07g042460.2
GO:0001539	cilium or flagellum-dependent cell motility	biological_process	0.52884	1	1	499	32	22235	0		1	Solyc04g072030.1
GO:0097588	archaeal or bacterial-type flagellum-dependent cell motility	biological_process	0.52884	1	1	499	32	22235	0		1	Solyc04g072030.1
GO:0033365	protein localization to organelle	biological_process	0.52936	1	5	499	203	22235	4	Solyc05g007470.3,Solyc09g009940.3,Solyc04g072265.1,Solyc04g082440.3	1	Solyc02g087540.2
GO:0016459	myosin complex	cellular_component	0.52942	1	1	499	29	22235	1	Solyc10g006820.3	0
GO:0004315	3-oxoacyl-[acyl-carrier-protein] synthase activity	molecular_function	0.52992	1	1	499	29	22235	0		1	Solyc09g065780.3
GO:0006869	lipid transport	biological_process	0.5301	1	2	499	84	22235	2	Solyc06g065990.1,Solyc02g005500.1	0
GO:0045892	negative regulation of transcription, DNA-templated	biological_process	0.53137	1	1	499	32	22235	0		1	Solyc05g011970.3
GO:0051253	negative regulation of RNA metabolic process	biological_process	0.53137	1	1	499	32	22235	0		1	Solyc05g011970.3
GO:1902679	negative regulation of RNA biosynthetic process	biological_process	0.53137	1	1	499	32	22235	0		1	Solyc05g011970.3
GO:1903507	negative regulation of nucleic acid-templated transcription	biological_process	0.53137	1	1	499	32	22235	0		1	Solyc05g011970.3
GO:0007126	meiotic nuclear division	biological_process	0.53169	1	1	499	32	22235	1	Solyc02g063160.3	0
GO:1903046	meiotic cell cycle process	biological_process	0.53169	1	1	499	32	22235	1	Solyc02g063160.3	0
GO:0010468	regulation of gene expression	biological_process	0.53516	1	48	499	2070	22235	29	Solyc07g008590.1,Solyc12g007230.2,Solyc07g056280.3,Solyc04g081000.3,Solyc06g071600.3,Solyc04g080790.3,Solyc08g013850.1,Solyc03g121070.3,Solyc05g012510.3,Solyc08g008500.3,Solyc02g077590.1,Solyc05g006980.3,Solyc03g083240.3,Solyc05g056040.3,Solyc10g085460.2,Solyc01g106460.3,Solyc06g008770.2,Solyc11g044360.2,Solyc07g040700.2,Solyc05g012060.3,Solyc08g015965.1,Solyc07g006600.1,Solyc02g089940.3,Solyc04g…	19	Solyc04g078550.3,Solyc08g006110.3,Solyc05g011970.3,Solyc06g076050.3,Solyc03g093560.1,Solyc06g009640.2,Solyc11g012980.1,Solyc10g009120.2,Solyc06g074120.3,Solyc10g051010.2,Solyc04g074450.2,Solyc06g066370.3,Solyc04g077220.3,Solyc07g053740.1,Solyc10g006130.1,Solyc01g095630.3,Solyc09g015770.3,Solyc10g055760.2,Solyc03g121400.1
GO:0048519	negative regulation of biological process	biological_process	0.53595	1	4	499	165	22235	3	Solyc08g008630.3,Solyc05g007520.1,Solyc04g028440.1	1	Solyc05g011970.3
GO:0015988	energy coupled proton transmembrane transport, against electrochemical gradient	biological_process	0.53685	1	3	499	117	22235	3	Solyc05g006980.3,Solyc04g082440.3,Solyc12g094610.2	0
GO:0015991	ATP hydrolysis coupled proton transport	biological_process	0.53685	1	3	499	117	22235	3	Solyc05g006980.3,Solyc04g082440.3,Solyc12g094610.2	0
GO:0016861	intramolecular oxidoreductase activity, interconverting aldoses and ketoses	molecular_function	0.53741	1	1	499	31	22235	0		1	Solyc02g087540.2
GO:0030133	transport vesicle	cellular_component	0.53813	1	2	499	74	22235	2	Solyc06g062670.3,Solyc09g082190.1	0
GO:0006605	protein targeting	biological_process	0.53842	1	5	499	207	22235	3	Solyc04g072265.1,Solyc09g009940.3,Solyc05g007470.3	2	Solyc02g087540.2,Solyc03g032020.3
GO:0044767	single-organism developmental process	biological_process	0.53923	1	8	499	340	22235	7	Solyc07g008180.3,Solyc09g091850.3,Solyc08g008630.3,Solyc11g071810.2,Solyc05g007520.1,Solyc09g065430.3,Solyc05g009500.3	1	Solyc07g042460.2
GO:0006221	pyrimidine nucleotide biosynthetic process	biological_process	0.53952	1	1	499	33	22235	1	Solyc02g082190.3	0
GO:0098805	whole membrane	cellular_component	0.54178	1	6	499	249	22235	6	Solyc10g050323.1,Solyc06g062670.3,Solyc09g082190.1,Solyc06g065990.1,Solyc12g094610.2,Solyc04g082440.3	0
GO:0016407	acetyltransferase activity	molecular_function	0.54193	1	3	499	122	22235	1	Solyc09g009990.3	2	Solyc09g082240.3,Solyc09g082250.2
GO:0042060	wound healing	biological_process	0.54413	1	2	499	79	22235	2	Solyc10g086660.2,Solyc06g065990.1	0
GO:0006401	RNA catabolic process	biological_process	0.54429	1	1	499	31	22235	1	Solyc04g074750.3	0
GO:0000774	adenyl-nucleotide exchange factor activity	molecular_function	0.54458	1	1	499	32	22235	1	Solyc07g045080.3	0
GO:0048468	cell development	biological_process	0.54485	1	1	499	33	22235	1	Solyc09g065430.3	0
GO:0016706	oxidoreductase activity, acting on paired donors, with incorporation or reduction of molecular oxygen, 2-oxoglutarate as one donor, and incorporation of one atom each of oxygen into both donors	molecular_function	0.54529	1	1	499	31	22235	1	Solyc04g081000.3	0
GO:0031109	microtubule polymerization or depolymerization	biological_process	0.54674	1	1	499	34	22235	1	Solyc08g068400.3	0
GO:0031110	regulation of microtubule polymerization or depolymerization	biological_process	0.54674	1	1	499	34	22235	1	Solyc08g068400.3	0
GO:0032886	regulation of microtubule-based process	biological_process	0.54674	1	1	499	34	22235	1	Solyc08g068400.3	0
GO:0070507	regulation of microtubule cytoskeleton organization	biological_process	0.54674	1	1	499	34	22235	1	Solyc08g068400.3	0
GO:0009132	nucleoside diphosphate metabolic process	biological_process	0.54744	1	2	499	78	22235	1	Solyc02g063255.1	1	Solyc10g083720.2
GO:0032182	ubiquitin-like protein binding	molecular_function	0.54793	1	1	499	32	22235	1	Solyc10g050323.1	0
GO:0015630	microtubule cytoskeleton	cellular_component	0.54826	1	4	499	168	22235	3	Solyc08g068400.3,Solyc10g084670.2,Solyc04g072265.1	1	Solyc04g072030.1
GO:0007275	multicellular organismal development	biological_process	0.54839	1	5	499	214	22235	5	Solyc05g009500.3,Solyc08g008630.3,Solyc11g071810.2,Solyc05g007520.1,Solyc07g008180.3	0
GO:0051082	unfolded protein binding	molecular_function	0.54916	1	3	499	120	22235	2	Solyc06g065990.1,Solyc02g084390.3	1	Solyc01g100370.3
GO:0043244	regulation of protein complex disassembly	biological_process	0.54945	1	1	499	32	22235	1	Solyc01g106460.3	0
GO:0009607	response to biotic stimulus	biological_process	0.55096	1	5	499	233	22235	3	Solyc04g007790.3,Solyc06g071600.3,Solyc04g007685.1	2	Solyc04g007770.3,Solyc08g066260.3
GO:0060589	nucleoside-triphosphatase regulator activity	molecular_function	0.5512	1	3	499	118	22235	1	Solyc07g045080.3	2	Solyc03g006610.3,Solyc09g074380.3
GO:0005319	lipid transporter activity	molecular_function	0.5522	1	1	499	37	22235	1	Solyc02g005500.1	0
GO:0004312	fatty acid synthase activity	molecular_function	0.554	1	1	499	31	22235	0		1	Solyc09g065780.3
GO:0071702	organic substance transport	biological_process	0.55463	1	28	499	1186	22235	20	Solyc10g078265.1,Solyc06g062670.3,Solyc02g084390.3,Solyc09g082190.1,Solyc03g044740.3,Solyc12g094610.2,Solyc10g084680.1,Solyc02g070280.3,Solyc05g007470.3,Solyc09g009940.3,Solyc04g072265.1,Solyc08g074270.3,Solyc06g065990.1,Solyc05g008770.3,Solyc01g109330.3,Solyc04g071615.1,Solyc10g086730.2,Solyc02g005500.1,Solyc12g011370.2,Solyc07g009130.3	8	Solyc10g085590.1,Solyc02g087540.2,Solyc11g011300.2,Solyc03g032020.3,Solyc06g009640.2,Solyc12g042750.2,Solyc02g065280.3,Solyc11g011580.2
GO:0016054	organic acid catabolic process	biological_process	0.55465	1	1	499	33	22235	0		1	Solyc02g087540.2
GO:0046395	carboxylic acid catabolic process	biological_process	0.55465	1	1	499	33	22235	0		1	Solyc02g087540.2
GO:0051321	meiotic cell cycle	biological_process	0.55596	1	1	499	34	22235	1	Solyc02g063160.3	0
GO:0055086	nucleobase-containing small molecule metabolic process	biological_process	0.55623	1	10	499	441	22235	7	Solyc02g082190.3,Solyc02g063255.1,Solyc08g082250.3,Solyc03g096900.3,Solyc06g065990.1,Solyc03g046260.2,Solyc11g011180.2	3	Solyc03g032020.3,Solyc10g005100.3,Solyc10g083720.2
GO:0048523	negative regulation of cellular process	biological_process	0.55671	1	3	499	123	22235	2	Solyc08g008630.3,Solyc05g007520.1	1	Solyc05g011970.3
GO:0030120	vesicle coat	cellular_component	0.55922	1	2	499	76	22235	2	Solyc09g082190.1,Solyc06g062670.3	0
GO:0030135	coated vesicle	cellular_component	0.55922	1	2	499	76	22235	2	Solyc06g062670.3,Solyc09g082190.1	0
GO:0030659	cytoplasmic vesicle membrane	cellular_component	0.55922	1	2	499	76	22235	2	Solyc06g062670.3,Solyc09g082190.1	0
GO:0030662	coated vesicle membrane	cellular_component	0.55922	1	2	499	76	22235	2	Solyc09g082190.1,Solyc06g062670.3	0
GO:0009260	ribonucleotide biosynthetic process	biological_process	0.56095	1	4	499	176	22235	3	Solyc06g065990.1,Solyc03g046260.2,Solyc11g011180.2	1	Solyc10g005100.3
GO:0046390	ribose phosphate biosynthetic process	biological_process	0.56095	1	4	499	176	22235	3	Solyc06g065990.1,Solyc11g011180.2,Solyc03g046260.2	1	Solyc10g005100.3
GO:0006164	purine nucleotide biosynthetic process	biological_process	0.56158	1	4	499	176	22235	3	Solyc06g065990.1,Solyc11g011180.2,Solyc03g046260.2	1	Solyc10g005100.3
GO:0015002	heme-copper terminal oxidase activity	molecular_function	0.56231	1	2	499	89	22235	2	Solyc09g090070.2,Solyc03g111650.3	0
GO:0006334	nucleosome assembly	biological_process	0.56317	1	1	499	37	22235	0		1	Solyc04g007890.3
GO:0031497	chromatin assembly	biological_process	0.56317	1	1	499	37	22235	0		1	Solyc04g007890.3
GO:0034728	nucleosome organization	biological_process	0.56317	1	1	499	37	22235	0		1	Solyc04g007890.3
GO:0019748	secondary metabolic process	biological_process	0.56601	1	1	499	34	22235	1	Solyc09g072620.3	0
GO:0060255	regulation of macromolecule metabolic process	biological_process	0.56618	1	49	499	2136	22235	30	Solyc01g106460.3,Solyc08g015965.1,Solyc05g012060.3,Solyc11g044360.2,Solyc07g040700.2,Solyc06g008770.2,Solyc10g085460.2,Solyc05g056040.3,Solyc03g111650.3,Solyc09g097970.3,Solyc08g061630.3,Solyc04g028440.1,Solyc04g072460.3,Solyc04g072265.1,Solyc02g089940.3,Solyc07g006600.1,Solyc04g080830.3,Solyc04g081000.3,Solyc06g071600.3,Solyc07g056280.3,Solyc12g007230.2,Solyc07g008590.1,Solyc08g008500.3,Solyc03g…	19	Solyc10g051010.2,Solyc06g074120.3,Solyc10g009120.2,Solyc11g012980.1,Solyc04g074450.2,Solyc10g055760.2,Solyc09g015770.3,Solyc03g121400.1,Solyc04g077220.3,Solyc07g053740.1,Solyc06g066370.3,Solyc01g095630.3,Solyc10g006130.1,Solyc08g006110.3,Solyc06g076050.3,Solyc05g011970.3,Solyc04g078550.3,Solyc06g009640.2,Solyc03g093560.1
GO:0009055	electron carrier activity	molecular_function	0.56633	1	7	499	350	22235	4	Solyc09g008270.3,Solyc03g111650.3,Solyc04g064610.3,Solyc09g090070.2	3	Solyc07g008107.1,Solyc02g087850.1,Solyc06g005260.3
GO:0031325	positive regulation of cellular metabolic process	biological_process	0.56862	1	3	499	125	22235	1	Solyc04g028440.1	2	Solyc06g076050.3,Solyc06g009640.2
GO:0016423	tRNA (guanine) methyltransferase activity	molecular_function	0.56913	1	1	499	35	22235	1	Solyc03g118750.3	0
GO:0042559	pteridine-containing compound biosynthetic process	biological_process	0.57144	1	1	499	35	22235	1	Solyc02g077040.3	0
GO:0065008	regulation of biological quality	biological_process	0.5723	1	11	499	505	22235	7	Solyc04g028440.1,Solyc08g079180.3,Solyc05g053100.3,Solyc02g084720.3,Solyc04g064610.3,Solyc10g086660.2,Solyc06g065990.1	4	Solyc05g011960.3,Solyc02g087850.1,Solyc06g005260.3,Solyc04g074450.2
GO:0051649	establishment of localization in cell	biological_process	0.57391	1	22	499	926	22235	16	Solyc08g074270.3,Solyc10g086730.2,Solyc01g109330.3,Solyc10g050323.1,Solyc04g071615.1,Solyc07g009130.3,Solyc09g091550.3,Solyc10g078265.1,Solyc06g062670.3,Solyc02g084390.3,Solyc03g044740.3,Solyc12g094610.2,Solyc09g082190.1,Solyc09g009940.3,Solyc04g072265.1,Solyc05g007470.3	6	Solyc02g065280.3,Solyc12g042750.2,Solyc03g121360.1,Solyc02g087540.2,Solyc03g032020.3,Solyc06g009640.2
GO:0043933	macromolecular complex subunit organization	biological_process	0.57479	1	14	499	632	22235	7	Solyc01g106460.3,Solyc06g065990.1,Solyc04g082440.3,Solyc02g067760.3,Solyc05g007470.3,Solyc08g068400.3,Solyc08g008630.3	7	Solyc01g066430.3,Solyc12g017310.2,Solyc10g055390.2,Solyc06g009640.2,Solyc06g050630.3,Solyc04g007890.3,Solyc05g055240.3
GO:0043093	FtsZ-dependent cytokinesis	biological_process	0.57737	1	2	499	85	22235	1	Solyc02g077590.1	1	Solyc06g009640.2
GO:0009308	amine metabolic process	biological_process	0.57836	1	2	499	78	22235	2	Solyc05g055330.3,Solyc04g072265.1	0
GO:0043623	cellular protein complex assembly	biological_process	0.57936	1	6	499	275	22235	3	Solyc06g065990.1,Solyc08g068400.3,Solyc08g008630.3	3	Solyc01g066430.3,Solyc06g009640.2,Solyc10g055390.2
GO:0012506	vesicle membrane	cellular_component	0.58011	1	2	499	79	22235	2	Solyc09g082190.1,Solyc06g062670.3	0
GO:0046915	transition metal ion transmembrane transporter activity	molecular_function	0.58034	1	3	499	126	22235	2	Solyc06g054270.3,Solyc03g006030.3	1	Solyc04g072030.1
GO:0042558	pteridine-containing compound metabolic process	biological_process	0.58048	1	1	499	36	22235	1	Solyc02g077040.3	0
GO:0065003	macromolecular complex assembly	biological_process	0.58081	1	9	499	412	22235	4	Solyc08g068400.3,Solyc08g008630.3,Solyc04g082440.3,Solyc06g065990.1	5	Solyc04g007890.3,Solyc06g009640.2,Solyc01g066430.3,Solyc10g055390.2,Solyc12g017310.2
GO:0006030	chitin metabolic process	biological_process	0.58185	1	1	499	40	22235	1	Solyc04g079710.3	0
GO:1901071	glucosamine-containing compound metabolic process	biological_process	0.58185	1	1	499	40	22235	1	Solyc04g079710.3	0
GO:0051382	kinetochore assembly	biological_process	0.58437	1	1	499	42	22235	0		1	Solyc06g009640.2
GO:0051383	kinetochore organization	biological_process	0.58437	1	1	499	42	22235	0		1	Solyc06g009640.2
GO:2000112	regulation of cellular macromolecule biosynthetic process	biological_process	0.58438	1	46	499	2018	22235	28	Solyc05g056040.3,Solyc01g106460.3,Solyc08g015965.1,Solyc05g012060.3,Solyc11g044360.2,Solyc07g040700.2,Solyc06g008770.2,Solyc04g072460.3,Solyc04g072265.1,Solyc02g089940.3,Solyc07g006600.1,Solyc04g080830.3,Solyc03g111650.3,Solyc09g097970.3,Solyc08g061630.3,Solyc07g056280.3,Solyc12g007230.2,Solyc07g008590.1,Solyc04g081000.3,Solyc06g071600.3,Solyc03g121070.3,Solyc08g013850.1,Solyc04g080790.3,Solyc05g…	18	Solyc10g051010.2,Solyc06g074120.3,Solyc10g009120.2,Solyc11g012980.1,Solyc07g053740.1,Solyc04g077220.3,Solyc06g066370.3,Solyc01g095630.3,Solyc10g006130.1,Solyc10g055760.2,Solyc09g015770.3,Solyc03g121400.1,Solyc04g078550.3,Solyc08g006110.3,Solyc06g076050.3,Solyc05g011970.3,Solyc06g009640.2,Solyc03g093560.1
GO:0032505	reproduction of a single-celled organism	biological_process	0.58464	1	2	499	86	22235	1	Solyc02g077590.1	1	Solyc06g009640.2
GO:0045934	negative regulation of nucleobase-containing compound metabolic process	biological_process	0.58567	1	1	499	37	22235	0		1	Solyc05g011970.3
GO:0005576	extracellular region	cellular_component	0.58606	1	18	499	811	22235	10	Solyc09g082190.1,Solyc05g047580.3,Solyc06g053900.3,Solyc04g028440.1,Solyc01g008550.3,Solyc06g065990.1,Solyc09g065430.3,Solyc05g007520.1,Solyc04g080460.3,Solyc09g098290.3	8	Solyc07g049140.3,Solyc06g073245.1,Solyc03g097100.1,Solyc10g074740.1,Solyc01g104710.3,Solyc04g077220.3,Solyc08g066260.3,Solyc02g062930.3
GO:0006333	chromatin assembly or disassembly	biological_process	0.58765	1	1	499	40	22235	0		1	Solyc04g007890.3
GO:0050790	regulation of catalytic activity	biological_process	0.58816	1	2	499	85	22235	2	Solyc04g028440.1,Solyc09g075020.3	0
GO:0010876	lipid localization	biological_process	0.58837	1	2	499	92	22235	2	Solyc02g005500.1,Solyc06g065990.1	0
GO:0044801	single-organism membrane fusion	biological_process	0.59214	1	1	499	39	22235	1	Solyc06g065990.1	0
GO:0006220	pyrimidine nucleotide metabolic process	biological_process	0.59231	1	1	499	38	22235	1	Solyc02g082190.3	0
GO:0019079	viral genome replication	biological_process	0.59407	1	2	499	79	22235	0		2	Solyc10g081040.1,Solyc02g087540.2
GO:0010638	positive regulation of organelle organization	biological_process	0.59435	1	1	499	43	22235	1	Solyc08g068400.3	0
GO:0031334	positive regulation of protein complex assembly	biological_process	0.59435	1	1	499	43	22235	1	Solyc08g068400.3	0
GO:0032273	positive regulation of protein polymerization	biological_process	0.59435	1	1	499	43	22235	1	Solyc08g068400.3	0
GO:0044089	positive regulation of cellular component biogenesis	biological_process	0.59435	1	1	499	43	22235	1	Solyc08g068400.3	0
GO:0051495	positive regulation of cytoskeleton organization	biological_process	0.59435	1	1	499	43	22235	1	Solyc08g068400.3	0
GO:0072594	establishment of protein localization to organelle	biological_process	0.59463	1	4	499	174	22235	3	Solyc09g009940.3,Solyc04g072265.1,Solyc05g007470.3	1	Solyc02g087540.2
GO:0010556	regulation of macromolecule biosynthetic process	biological_process	0.59625	1	46	499	2026	22235	28	Solyc04g081000.3,Solyc06g071600.3,Solyc12g007230.2,Solyc07g008590.1,Solyc07g056280.3,Solyc08g008500.3,Solyc02g077590.1,Solyc03g083240.3,Solyc05g006980.3,Solyc04g080790.3,Solyc03g121070.3,Solyc08g013850.1,Solyc05g012510.3,Solyc01g106460.3,Solyc11g044360.2,Solyc07g040700.2,Solyc06g008770.2,Solyc08g015965.1,Solyc05g012060.3,Solyc05g056040.3,Solyc09g097970.3,Solyc03g111650.3,Solyc08g061630.3,Solyc04g…	18	Solyc08g006110.3,Solyc05g011970.3,Solyc06g076050.3,Solyc04g078550.3,Solyc06g009640.2,Solyc03g093560.1,Solyc10g009120.2,Solyc11g012980.1,Solyc10g051010.2,Solyc06g074120.3,Solyc09g015770.3,Solyc10g055760.2,Solyc03g121400.1,Solyc06g066370.3,Solyc07g053740.1,Solyc04g077220.3,Solyc10g006130.1,Solyc01g095630.3
GO:0031326	regulation of cellular biosynthetic process	biological_process	0.59625	1	46	499	2026	22235	28	Solyc05g012060.3,Solyc08g015965.1,Solyc06g008770.2,Solyc07g040700.2,Solyc11g044360.2,Solyc01g106460.3,Solyc05g056040.3,Solyc08g061630.3,Solyc03g111650.3,Solyc09g097970.3,Solyc04g080830.3,Solyc04g072460.3,Solyc07g006600.1,Solyc02g089940.3,Solyc04g072265.1,Solyc06g071600.3,Solyc04g081000.3,Solyc07g056280.3,Solyc07g008590.1,Solyc12g007230.2,Solyc05g006980.3,Solyc03g083240.3,Solyc02g077590.1,Solyc08g…	18	Solyc06g074120.3,Solyc10g051010.2,Solyc11g012980.1,Solyc10g009120.2,Solyc03g121400.1,Solyc10g055760.2,Solyc09g015770.3,Solyc01g095630.3,Solyc10g006130.1,Solyc04g077220.3,Solyc07g053740.1,Solyc06g066370.3,Solyc06g076050.3,Solyc05g011970.3,Solyc08g006110.3,Solyc04g078550.3,Solyc03g093560.1,Solyc06g009640.2
GO:0016668	oxidoreductase activity, acting on a sulfur group of donors, NAD(P) as acceptor	molecular_function	0.59774	1	1	499	42	22235	0		1	Solyc01g099580.2
GO:0047134	protein-disulfide reductase activity	molecular_function	0.59774	1	1	499	42	22235	0		1	Solyc01g099580.2
GO:0051537	2 iron, 2 sulfur cluster binding	molecular_function	0.59787	1	1	499	37	22235	1	Solyc04g040160.3	0
GO:0009889	regulation of biosynthetic process	biological_process	0.59791	1	46	499	2027	22235	28	Solyc11g044360.2,Solyc07g040700.2,Solyc06g008770.2,Solyc08g015965.1,Solyc05g012060.3,Solyc01g106460.3,Solyc05g056040.3,Solyc08g061630.3,Solyc09g097970.3,Solyc03g111650.3,Solyc04g080830.3,Solyc04g072265.1,Solyc07g006600.1,Solyc02g089940.3,Solyc04g072460.3,Solyc06g071600.3,Solyc04g081000.3,Solyc12g007230.2,Solyc07g008590.1,Solyc07g056280.3,Solyc02g077590.1,Solyc03g083240.3,Solyc05g006980.3,Solyc08g…	18	Solyc10g009120.2,Solyc11g012980.1,Solyc10g051010.2,Solyc06g074120.3,Solyc03g121400.1,Solyc09g015770.3,Solyc10g055760.2,Solyc10g006130.1,Solyc01g095630.3,Solyc06g066370.3,Solyc07g053740.1,Solyc04g077220.3,Solyc05g011970.3,Solyc06g076050.3,Solyc08g006110.3,Solyc04g078550.3,Solyc06g009640.2,Solyc03g093560.1
GO:0007276	gamete generation	biological_process	0.59927	1	1	499	40	22235	1	Solyc09g065430.3	0
GO:0004803	transposase activity	molecular_function	0.60256	1	1	499	38	22235	1	Solyc04g009020.3	0
GO:0038023	signaling receptor activity	molecular_function	0.60394	1	5	499	217	22235	5	Solyc09g009970.3,Solyc12g011370.2,Solyc03g007530.3,Solyc05g045650.3,Solyc04g076140.3	0
GO:0002252	immune effector process	biological_process	0.60477	1	1	499	37	22235	1	Solyc06g071600.3	0
GO:0051607	defense response to virus	biological_process	0.60477	1	1	499	37	22235	1	Solyc06g071600.3	0
GO:0050793	regulation of developmental process	biological_process	0.60633	1	1	499	38	22235	1	Solyc08g008630.3	0
GO:0016762	xyloglucan:xyloglucosyl transferase activity	molecular_function	0.60768	1	1	499	39	22235	0		1	Solyc02g062930.3
GO:0048046	apoplast	cellular_component	0.60768	1	1	499	39	22235	0		1	Solyc02g062930.3
GO:0000917	barrier septum assembly	biological_process	0.60825	1	2	499	89	22235	1	Solyc02g077590.1	1	Solyc06g009640.2
GO:0032506	cytokinetic process	biological_process	0.60825	1	2	499	89	22235	1	Solyc02g077590.1	1	Solyc06g009640.2
GO:0090529	cell septum assembly	biological_process	0.60825	1	2	499	89	22235	1	Solyc02g077590.1	1	Solyc06g009640.2
GO:1902410	mitotic cytokinetic process	biological_process	0.60825	1	2	499	89	22235	1	Solyc02g077590.1	1	Solyc06g009640.2
GO:0016879	ligase activity, forming carbon-nitrogen bonds	molecular_function	0.60948	1	2	499	86	22235	2	Solyc02g082190.3,Solyc01g080280.3	0
GO:1901135	carbohydrate derivative metabolic process	biological_process	0.60992	1	16	499	723	22235	10	Solyc03g046260.2,Solyc04g016330.3,Solyc03g044740.3,Solyc06g065670.3,Solyc02g063255.1,Solyc03g096900.3,Solyc11g011180.2,Solyc06g065990.1,Solyc04g079710.3,Solyc08g082250.3	6	Solyc09g008830.3,Solyc10g083720.2,Solyc10g005100.3,Solyc01g094870.2,Solyc03g032020.3,Solyc02g065280.3
GO:0043414	macromolecule methylation	biological_process	0.61058	1	3	499	132	22235	3	Solyc09g090510.3,Solyc10g085460.2,Solyc03g118750.3	0
GO:0051171	regulation of nitrogen compound metabolic process	biological_process	0.6108	1	46	499	2038	22235	28	Solyc07g056280.3,Solyc07g008590.1,Solyc12g007230.2,Solyc04g081000.3,Solyc06g071600.3,Solyc08g013850.1,Solyc03g121070.3,Solyc04g080790.3,Solyc05g012510.3,Solyc08g008500.3,Solyc05g006980.3,Solyc03g083240.3,Solyc02g077590.1,Solyc05g056040.3,Solyc01g106460.3,Solyc05g012060.3,Solyc08g015965.1,Solyc06g008770.2,Solyc11g044360.2,Solyc07g040700.2,Solyc04g072460.3,Solyc07g006600.1,Solyc02g089940.3,Solyc04g…	18	Solyc04g078550.3,Solyc08g006110.3,Solyc06g076050.3,Solyc05g011970.3,Solyc03g093560.1,Solyc06g009640.2,Solyc06g074120.3,Solyc10g051010.2,Solyc11g012980.1,Solyc10g009120.2,Solyc07g053740.1,Solyc04g077220.3,Solyc06g066370.3,Solyc01g095630.3,Solyc10g006130.1,Solyc10g055760.2,Solyc09g015770.3,Solyc03g121400.1
GO:0004857	enzyme inhibitor activity	molecular_function	0.61385	1	5	499	260	22235	3	Solyc06g053900.3,Solyc08g079180.3,Solyc08g079235.1	2	Solyc03g083615.1,Solyc02g069800.1
GO:0042592	homeostatic process	biological_process	0.61418	1	5	499	246	22235	3	Solyc02g084720.3,Solyc04g028440.1,Solyc05g053100.3	2	Solyc06g005260.3,Solyc02g087850.1
GO:0000041	transition metal ion transport	biological_process	0.61425	1	3	499	134	22235	2	Solyc03g006030.3,Solyc06g054270.3	1	Solyc04g072030.1
GO:0043900	regulation of multi-organism process	biological_process	0.61501	1	1	499	38	22235	1	Solyc01g058210.2	0
GO:0071806	protein transmembrane transport	biological_process	0.61636	1	1	499	42	22235	1	Solyc04g071615.1	0
GO:0048609	multicellular organismal reproductive process	biological_process	0.61659	1	1	499	42	22235	1	Solyc09g065430.3	0
GO:0048878	chemical homeostasis	biological_process	0.61849	1	1	499	43	22235	1	Solyc04g028440.1	0
GO:0030154	cell differentiation	biological_process	0.61862	1	2	499	87	22235	1	Solyc09g065430.3	1	Solyc07g042460.2
GO:0006835	dicarboxylic acid transport	biological_process	0.61884	1	1	499	39	22235	0		1	Solyc11g011300.2
GO:0008146	sulfotransferase activity	molecular_function	0.61916	1	1	499	48	22235	0		1	Solyc03g114800.1
GO:0048869	cellular developmental process	biological_process	0.61982	1	3	499	130	22235	2	Solyc09g091850.3,Solyc09g065430.3	1	Solyc07g042460.2
GO:0016811	hydrolase activity, acting on carbon-nitrogen (but not peptide) bonds, in linear amides	molecular_function	0.62029	1	1	499	40	22235	1	Solyc08g062580.1	0
GO:0003006	developmental process involved in reproduction	biological_process	0.62047	1	1	499	42	22235	1	Solyc09g065430.3	0
GO:0000145	exocyst	cellular_component	0.62191	1	1	499	38	22235	1	Solyc09g091550.3	0
GO:0000281	mitotic cytokinesis	biological_process	0.62263	1	2	499	91	22235	1	Solyc02g077590.1	1	Solyc06g009640.2
GO:0061640	cytoskeleton-dependent cytokinesis	biological_process	0.62263	1	2	499	91	22235	1	Solyc02g077590.1	1	Solyc06g009640.2
GO:0015077	monovalent inorganic cation transmembrane transporter activity	molecular_function	0.62358	1	10	499	467	22235	9	Solyc09g090070.2,Solyc04g008455.1,Solyc06g065990.1,Solyc05g005740.3,Solyc05g006980.3,Solyc11g011180.2,Solyc03g111650.3,Solyc04g008570.3,Solyc03g080100.3	1	Solyc10g005100.3
GO:0009611	response to wounding	biological_process	0.62486	1	2	499	98	22235	2	Solyc06g065990.1,Solyc10g086660.2	0
GO:0051641	cellular localization	biological_process	0.62569	1	23	499	993	22235	17	Solyc04g072265.1,Solyc09g009940.3,Solyc05g007470.3,Solyc12g094610.2,Solyc03g044740.3,Solyc09g082190.1,Solyc02g084390.3,Solyc06g062670.3,Solyc04g082440.3,Solyc10g078265.1,Solyc09g091550.3,Solyc07g009130.3,Solyc10g086730.2,Solyc10g050323.1,Solyc04g071615.1,Solyc01g109330.3,Solyc08g074270.3	6	Solyc06g009640.2,Solyc03g032020.3,Solyc02g087540.2,Solyc03g121360.1,Solyc02g065280.3,Solyc12g042750.2
GO:0008173	RNA methyltransferase activity	molecular_function	0.62658	1	2	499	86	22235	2	Solyc03g118750.3,Solyc02g088560.3	0
GO:0031329	regulation of cellular catabolic process	biological_process	0.62801	1	2	499	88	22235	0		2	Solyc04g077220.3,Solyc06g009640.2
GO:0019362	pyridine nucleotide metabolic process	biological_process	0.62982	1	2	499	89	22235	1	Solyc02g063255.1	1	Solyc10g083720.2
GO:0046496	nicotinamide nucleotide metabolic process	biological_process	0.62982	1	2	499	89	22235	1	Solyc02g063255.1	1	Solyc10g083720.2
GO:0016817	hydrolase activity, acting on acid anhydrides	molecular_function	0.63047	1	31	499	1335	22235	27	Solyc04g072265.1,Solyc02g005060.2,Solyc05g007470.3,Solyc12g044820.2,Solyc10g080980.2,Solyc02g067760.3,Solyc05g055330.3,Solyc12g094610.2,Solyc03g007530.3,Solyc09g008240.3,Solyc06g065670.3,Solyc04g005550.2,Solyc03g095310.3,Solyc02g084390.3,Solyc04g082440.3,Solyc03g046260.2,Solyc08g006880.3,Solyc02g087410.3,Solyc05g041770.2,Solyc05g013280.3,Solyc04g082250.3,Solyc10g085460.2,Solyc10g006820.3,Solyc09g…	4	Solyc02g087540.2,Solyc05g055240.3,Solyc01g108560.3,Solyc04g072030.1
GO:0051536	iron-sulfur cluster binding	molecular_function	0.63078	1	3	499	134	22235	3	Solyc04g040160.3,Solyc03g113350.3,Solyc01g108630.3	0
GO:0051540	metal cluster binding	molecular_function	0.63078	1	3	499	134	22235	3	Solyc04g040160.3,Solyc01g108630.3,Solyc03g113350.3	0
GO:0048856	anatomical structure development	biological_process	0.63089	1	4	499	185	22235	3	Solyc09g091850.3,Solyc08g008630.3,Solyc09g065430.3	1	Solyc07g042460.2
GO:0009165	nucleotide biosynthetic process	biological_process	0.6323	1	5	499	237	22235	4	Solyc03g046260.2,Solyc11g011180.2,Solyc02g082190.3,Solyc06g065990.1	1	Solyc10g005100.3
GO:1901293	nucleoside phosphate biosynthetic process	biological_process	0.6323	1	5	499	237	22235	4	Solyc03g046260.2,Solyc11g011180.2,Solyc06g065990.1,Solyc02g082190.3	1	Solyc10g005100.3
GO:0031226	intrinsic component of plasma membrane	cellular_component	0.63307	1	2	499	89	22235	1	Solyc03g095310.3	1	Solyc10g005100.3
GO:0042546	cell wall biogenesis	biological_process	0.63527	1	1	499	38	22235	1	Solyc07g009130.3	0
GO:0015031	protein transport	biological_process	0.63531	1	19	499	831	22235	13	Solyc01g109330.3,Solyc04g071615.1,Solyc08g074270.3,Solyc07g009130.3,Solyc06g062670.3,Solyc02g084390.3,Solyc10g078265.1,Solyc09g009940.3,Solyc04g072265.1,Solyc05g007470.3,Solyc03g044740.3,Solyc12g094610.2,Solyc09g082190.1	6	Solyc02g065280.3,Solyc12g042750.2,Solyc02g087540.2,Solyc10g085590.1,Solyc03g032020.3,Solyc06g009640.2
GO:0008233	peptidase activity	molecular_function	0.63589	1	23	499	1039	22235	18	Solyc04g081670.3,Solyc03g111650.3,Solyc01g108460.2,Solyc01g079150.3,Solyc06g071500.3,Solyc06g019200.3,Solyc03g006970.1,Solyc05g009680.1,Solyc02g063160.3,Solyc03g044740.3,Solyc03g113340.3,Solyc04g054490.3,Solyc09g075140.3,Solyc09g072620.3,Solyc10g024490.2,Solyc04g082250.3,Solyc02g077040.3,Solyc08g068400.3	5	Solyc10g055760.2,Solyc02g069800.1,Solyc01g108560.3,Solyc02g065280.3,Solyc06g071725.1
GO:0006664	glycolipid metabolic process	biological_process	0.63852	1	3	499	138	22235	1	Solyc03g044740.3	2	Solyc01g094870.2,Solyc02g065280.3
GO:0006935	chemotaxis	biological_process	0.63861	1	1	499	42	22235	1	Solyc04g076140.3	0
GO:0080090	regulation of primary metabolic process	biological_process	0.63888	1	47	499	2102	22235	29	Solyc06g008770.2,Solyc11g044360.2,Solyc07g040700.2,Solyc05g012060.3,Solyc08g015965.1,Solyc01g106460.3,Solyc05g056040.3,Solyc08g061630.3,Solyc09g097970.3,Solyc03g111650.3,Solyc04g080830.3,Solyc07g006600.1,Solyc02g089940.3,Solyc04g072265.1,Solyc04g072460.3,Solyc04g028440.1,Solyc06g071600.3,Solyc04g081000.3,Solyc07g008590.1,Solyc12g007230.2,Solyc07g056280.3,Solyc02g077590.1,Solyc05g006980.3,Solyc03g…	18	Solyc11g012980.1,Solyc10g009120.2,Solyc06g074120.3,Solyc10g051010.2,Solyc03g121400.1,Solyc09g015770.3,Solyc10g055760.2,Solyc10g006130.1,Solyc01g095630.3,Solyc06g066370.3,Solyc04g077220.3,Solyc07g053740.1,Solyc05g011970.3,Solyc06g076050.3,Solyc08g006110.3,Solyc04g078550.3,Solyc03g093560.1,Solyc06g009640.2
GO:0009991	response to extracellular stimulus	biological_process	0.63956	1	1	499	45	22235	1	Solyc04g028440.1	0
GO:0031668	cellular response to extracellular stimulus	biological_process	0.63956	1	1	499	45	22235	1	Solyc04g028440.1	0
GO:0071496	cellular response to external stimulus	biological_process	0.63956	1	1	499	45	22235	1	Solyc04g028440.1	0
GO:0008081	phosphoric diester hydrolase activity	molecular_function	0.63969	1	1	499	43	22235	1	Solyc11g007370.2	0
GO:0008276	protein methyltransferase activity	molecular_function	0.64056	1	2	499	94	22235	1	Solyc09g090510.3	1	Solyc12g010540.1
GO:0005267	potassium channel activity	molecular_function	0.64214	1	1	499	42	22235	1	Solyc04g008570.3	0
GO:0000280	nuclear division	biological_process	0.64412	1	2	499	97	22235	1	Solyc02g063160.3	1	Solyc04g072030.1
GO:0019222	regulation of metabolic process	biological_process	0.64413	1	50	499	2237	22235	31	Solyc03g083240.3,Solyc05g006980.3,Solyc02g077590.1,Solyc08g008500.3,Solyc05g012510.3,Solyc03g121070.3,Solyc08g013850.1,Solyc04g080790.3,Solyc06g071600.3,Solyc04g081000.3,Solyc07g056280.3,Solyc12g007230.2,Solyc07g008590.1,Solyc08g061630.3,Solyc03g111650.3,Solyc09g097970.3,Solyc04g080830.3,Solyc04g072460.3,Solyc04g028440.1,Solyc04g072265.1,Solyc07g006600.1,Solyc02g089940.3,Solyc08g015965.1,Solyc05g…	19	Solyc06g009640.2,Solyc03g093560.1,Solyc06g076050.3,Solyc05g011970.3,Solyc08g006110.3,Solyc04g078550.3,Solyc03g121400.1,Solyc10g055760.2,Solyc09g015770.3,Solyc01g095630.3,Solyc10g006130.1,Solyc07g053740.1,Solyc04g077220.3,Solyc06g066370.3,Solyc04g074450.2,Solyc10g051010.2,Solyc06g074120.3,Solyc10g009120.2,Solyc11g012980.1
GO:0003008	system process	biological_process	0.64444	1	1	499	42	22235	1	Solyc03g007530.3	0
GO:0004540	ribonuclease activity	molecular_function	0.64478	1	3	499	159	22235	3	Solyc05g055330.3,Solyc07g006550.2,Solyc04g074750.3	0
GO:0010558	negative regulation of macromolecule biosynthetic process	biological_process	0.64521	1	1	499	43	22235	0		1	Solyc05g011970.3
GO:0031327	negative regulation of cellular biosynthetic process	biological_process	0.64521	1	1	499	43	22235	0		1	Solyc05g011970.3
GO:0051172	negative regulation of nitrogen compound metabolic process	biological_process	0.64521	1	1	499	43	22235	0		1	Solyc05g011970.3
GO:2000113	negative regulation of cellular macromolecule biosynthetic process	biological_process	0.64521	1	1	499	43	22235	0		1	Solyc05g011970.3
GO:0009894	regulation of catabolic process	biological_process	0.64733	1	2	499	91	22235	0		2	Solyc06g009640.2,Solyc04g077220.3
GO:0006461	protein complex assembly	biological_process	0.64739	1	8	499	390	22235	4	Solyc08g068400.3,Solyc08g008630.3,Solyc04g082440.3,Solyc06g065990.1	4	Solyc04g007890.3,Solyc06g009640.2,Solyc10g055390.2,Solyc01g066430.3
GO:0070271	protein complex biogenesis	biological_process	0.64739	1	8	499	390	22235	4	Solyc08g068400.3,Solyc08g008630.3,Solyc04g082440.3,Solyc06g065990.1	4	Solyc04g007890.3,Solyc06g009640.2,Solyc10g055390.2,Solyc01g066430.3
GO:0006353	DNA-templated transcription, termination	biological_process	0.64943	1	1	499	42	22235	1	Solyc01g106460.3	0
GO:1901566	organonitrogen compound biosynthetic process	biological_process	0.64993	1	32	499	1502	22235	20	Solyc08g013850.1,Solyc03g007530.3,Solyc05g050015.1,Solyc10g045290.2,Solyc02g077040.3,Solyc01g080280.3,Solyc02g080620.3,Solyc11g011180.2,Solyc08g082120.2,Solyc05g007470.3,Solyc04g080830.3,Solyc03g111650.3,Solyc03g046260.2,Solyc08g061630.3,Solyc08g082250.3,Solyc02g082190.3,Solyc04g079710.3,Solyc09g072620.3,Solyc05g009570.3,Solyc06g065990.1	12	Solyc01g106390.3,Solyc06g050630.3,Solyc03g111973.1,Solyc03g097100.1,Solyc02g083740.2,Solyc04g007770.3,Solyc10g005100.3,Solyc02g031970.1,Solyc09g007900.3,Solyc10g051010.2,Solyc01g066710.3,Solyc04g074450.2
GO:0009893	positive regulation of metabolic process	biological_process	0.65018	1	3	499	141	22235	1	Solyc04g028440.1	2	Solyc06g009640.2,Solyc06g076050.3
GO:0098772	molecular function regulator	molecular_function	0.65054	1	12	499	577	22235	7	Solyc08g079180.3,Solyc08g079235.1,Solyc07g045080.3,Solyc09g075020.3,Solyc06g053900.3,Solyc04g078610.3,Solyc10g086660.2	5	Solyc03g006610.3,Solyc02g069800.1,Solyc10g081040.1,Solyc03g083615.1,Solyc09g074380.3
GO:0090407	organophosphate biosynthetic process	biological_process	0.65094	1	8	499	377	22235	5	Solyc03g046260.2,Solyc11g011180.2,Solyc06g065990.1,Solyc03g007530.3,Solyc02g082190.3	3	Solyc10g005100.3,Solyc03g097100.1,Solyc01g094870.2
GO:0044282	small molecule catabolic process	biological_process	0.65186	1	1	499	43	22235	0		1	Solyc02g087540.2
GO:0045893	positive regulation of transcription, DNA-templated	biological_process	0.65266	1	1	499	44	22235	0		1	Solyc06g076050.3
GO:0045935	positive regulation of nucleobase-containing compound metabolic process	biological_process	0.65266	1	1	499	44	22235	0		1	Solyc06g076050.3
GO:0051254	positive regulation of RNA metabolic process	biological_process	0.65266	1	1	499	44	22235	0		1	Solyc06g076050.3
GO:1902680	positive regulation of RNA biosynthetic process	biological_process	0.65266	1	1	499	44	22235	0		1	Solyc06g076050.3
GO:1903508	positive regulation of nucleic acid-templated transcription	biological_process	0.65266	1	1	499	44	22235	0		1	Solyc06g076050.3
GO:0009890	negative regulation of biosynthetic process	biological_process	0.6551	1	1	499	44	22235	0		1	Solyc05g011970.3
GO:0007186	G-protein coupled receptor signaling pathway	biological_process	0.65552	1	4	499	191	22235	4	Solyc09g008240.3,Solyc03g007530.3,Solyc04g028440.1,Solyc02g087410.3	0
GO:0044433	cytoplasmic vesicle part	cellular_component	0.65596	1	2	499	91	22235	2	Solyc06g062670.3,Solyc09g082190.1	0
GO:0019954	asexual reproduction	biological_process	0.65783	1	2	499	99	22235	1	Solyc02g077590.1	1	Solyc06g009640.2
GO:0004867	serine-type endopeptidase inhibitor activity	molecular_function	0.65859	1	1	499	54	22235	1	Solyc06g053900.3	0
GO:0005575	cellular_component	cellular_component	0.65917	1	209	499	9292	22235	159	Solyc02g082760.3,Solyc01g109330.3,Solyc04g071615.1,Solyc05g007520.1,Solyc09g075020.3,Solyc09g082500.3,Solyc08g075570.3,Solyc04g008455.1,Solyc10g054420.2,Solyc10g078265.1,Solyc05g013450.3,Solyc10g078390.2,Solyc08g061980.3,Solyc04g064610.3,Solyc11g008480.2,Solyc01g009300.3,Solyc02g063255.1,Solyc03g006030.3,Solyc09g008240.3,Solyc06g061030.3,Solyc06g008800.2,Solyc12g038520.2,Solyc10g086730.2,Solyc03g…	50	Solyc07g051950.3,Solyc04g007890.3,Solyc10g055390.2,Solyc06g034200.1,Solyc12g042750.2,Solyc06g005100.3,Solyc04g007770.3,Solyc09g013070.3,Solyc03g111973.1,Solyc12g010440.2,Solyc01g066720.3,Solyc11g011580.2,Solyc10g055760.2,Solyc04g007500.1,Solyc06g083390.3,Solyc05g011970.3,Solyc09g018070.2,Solyc06g076050.3,Solyc09g005523.1,Solyc08g006110.3,Solyc08g066260.3,Solyc02g091520.3,Solyc07g008060.1,Solyc02g…
GO:0017111	nucleoside-triphosphatase activity	molecular_function	0.66063	1	25	499	1081	22235	23	Solyc03g007530.3,Solyc05g055330.3,Solyc04g005550.2,Solyc09g008240.3,Solyc06g065670.3,Solyc02g005060.2,Solyc04g072265.1,Solyc12g044820.2,Solyc10g080980.2,Solyc05g007470.3,Solyc03g046260.2,Solyc03g095310.3,Solyc02g084390.3,Solyc10g006820.3,Solyc09g075020.3,Solyc05g041770.2,Solyc08g006880.3,Solyc02g087410.3,Solyc10g085460.2,Solyc05g013280.3,Solyc04g082250.3,Solyc06g065990.1,Solyc04g078610.3	2	Solyc02g087540.2,Solyc04g072030.1
GO:0006355	regulation of transcription, DNA-templated	biological_process	0.66135	1	42	499	1907	22235	25	Solyc05g012510.3,Solyc03g121070.3,Solyc04g080790.3,Solyc03g083240.3,Solyc05g006980.3,Solyc02g077590.1,Solyc08g008500.3,Solyc07g056280.3,Solyc12g007230.2,Solyc07g008590.1,Solyc06g071600.3,Solyc04g081000.3,Solyc04g072460.3,Solyc04g072265.1,Solyc07g006600.1,Solyc02g089940.3,Solyc08g061630.3,Solyc09g097970.3,Solyc05g056040.3,Solyc08g015965.1,Solyc05g012060.3,Solyc11g044360.2,Solyc07g040700.2,Solyc06g…	17	Solyc06g009640.2,Solyc03g093560.1,Solyc04g078550.3,Solyc06g076050.3,Solyc05g011970.3,Solyc08g006110.3,Solyc01g095630.3,Solyc10g006130.1,Solyc07g053740.1,Solyc04g077220.3,Solyc06g066370.3,Solyc03g121400.1,Solyc10g055760.2,Solyc09g015770.3,Solyc06g074120.3,Solyc10g009120.2,Solyc11g012980.1
GO:1903506	regulation of nucleic acid-templated transcription	biological_process	0.66135	1	42	499	1907	22235	25	Solyc01g106460.3,Solyc11g044360.2,Solyc07g040700.2,Solyc06g008770.2,Solyc08g015965.1,Solyc05g012060.3,Solyc05g056040.3,Solyc09g097970.3,Solyc08g061630.3,Solyc04g072265.1,Solyc07g006600.1,Solyc02g089940.3,Solyc04g072460.3,Solyc04g081000.3,Solyc06g071600.3,Solyc12g007230.2,Solyc07g008590.1,Solyc07g056280.3,Solyc08g008500.3,Solyc02g077590.1,Solyc03g083240.3,Solyc05g006980.3,Solyc04g080790.3,Solyc03g…	17	Solyc10g009120.2,Solyc11g012980.1,Solyc06g074120.3,Solyc09g015770.3,Solyc10g055760.2,Solyc03g121400.1,Solyc06g066370.3,Solyc04g077220.3,Solyc07g053740.1,Solyc10g006130.1,Solyc01g095630.3,Solyc08g006110.3,Solyc05g011970.3,Solyc06g076050.3,Solyc04g078550.3,Solyc06g009640.2,Solyc03g093560.1
GO:0009888	tissue development	biological_process	0.66153	1	1	499	47	22235	1	Solyc09g065430.3	0
GO:0008094	DNA-dependent ATPase activity	molecular_function	0.66177	1	1	499	47	22235	1	Solyc10g080980.2	0
GO:0015093	ferrous iron transmembrane transporter activity	molecular_function	0.6629	1	2	499	90	22235	1	Solyc03g006030.3	1	Solyc04g072030.1
GO:0015684	ferrous iron transport	biological_process	0.6629	1	2	499	90	22235	1	Solyc03g006030.3	1	Solyc04g072030.1
GO:0031399	regulation of protein modification process	biological_process	0.66392	1	1	499	46	22235	1	Solyc04g028440.1	0
GO:0072686	mitotic spindle	cellular_component	0.66582	1	1	499	46	22235	0		1	Solyc04g072030.1
GO:0008083	growth factor activity	molecular_function	0.66603	1	1	499	48	22235	1	Solyc03g006100.3	0
GO:0006631	fatty acid metabolic process	biological_process	0.6661	1	4	499	186	22235	3	Solyc07g006300.3,Solyc06g053900.3,Solyc05g053100.3	1	Solyc09g065780.3
GO:0009539	photosystem II reaction center	cellular_component	0.66812	1	1	499	47	22235	1	Solyc02g089940.3	0
GO:0032271	regulation of protein polymerization	biological_process	0.66819	1	1	499	51	22235	1	Solyc08g068400.3	0
GO:0043254	regulation of protein complex assembly	biological_process	0.66819	1	1	499	51	22235	1	Solyc08g068400.3	0
GO:0000278	mitotic cell cycle	biological_process	0.6689	1	3	499	154	22235	1	Solyc02g077590.1	2	Solyc06g009640.2,Solyc04g072030.1
GO:1903047	mitotic cell cycle process	biological_process	0.6689	1	3	499	154	22235	1	Solyc02g077590.1	2	Solyc06g009640.2,Solyc04g072030.1
GO:0050896	response to stimulus	biological_process	0.66954	1	57	499	2614	22235	37	Solyc02g087410.3,Solyc04g076140.3,Solyc07g052780.3,Solyc01g102850.2,Solyc04g078610.3,Solyc09g009990.3,Solyc06g071600.3,Solyc03g007530.3,Solyc09g091850.3,Solyc08g008630.3,Solyc10g079750.2,Solyc04g007685.1,Solyc05g056040.3,Solyc11g016970.2,Solyc05g013280.3,Solyc04g082250.3,Solyc10g085460.2,Solyc05g007520.1,Solyc04g071615.1,Solyc01g006290.3,Solyc09g072620.3,Solyc01g010390.3,Solyc10g086660.2,Solyc09g…	20	Solyc08g066260.3,Solyc05g011970.3,Solyc07g052380.3,Solyc09g018070.2,Solyc03g082530.1,Solyc03g097100.1,Solyc04g007770.3,Solyc10g008400.2,Solyc01g100370.3,Solyc10g005100.3,Solyc01g109710.3,Solyc06g071725.1,Solyc01g099580.2,Solyc06g083390.3,Solyc09g008175.1,Solyc01g104710.3,Solyc02g087850.1,Solyc10g074740.1,Solyc02g087540.2,Solyc06g073245.1
GO:0015081	sodium ion transmembrane transporter activity	molecular_function	0.67017	1	1	499	47	22235	1	Solyc03g080100.3	0
GO:0048731	system development	biological_process	0.67068	1	1	499	45	22235	1	Solyc08g008630.3	0
GO:0019031	viral envelope	cellular_component	0.67122	1	4	499	196	22235	4	Solyc06g065990.1,Solyc05g006980.3,Solyc07g009130.3,Solyc10g080980.2	0
GO:0036338	viral membrane	cellular_component	0.67122	1	4	499	196	22235	4	Solyc06g065990.1,Solyc05g006980.3,Solyc10g080980.2,Solyc07g009130.3	0
GO:0005819	spindle	cellular_component	0.67244	1	2	499	98	22235	1	Solyc08g068400.3	1	Solyc04g072030.1
GO:2001141	regulation of RNA biosynthetic process	biological_process	0.67271	1	42	499	1915	22235	25	Solyc04g081000.3,Solyc06g071600.3,Solyc07g056280.3,Solyc12g007230.2,Solyc07g008590.1,Solyc08g008500.3,Solyc03g083240.3,Solyc05g006980.3,Solyc02g077590.1,Solyc03g121070.3,Solyc04g080790.3,Solyc05g012510.3,Solyc01g106460.3,Solyc08g015965.1,Solyc05g012060.3,Solyc11g044360.2,Solyc07g040700.2,Solyc06g008770.2,Solyc05g056040.3,Solyc09g097970.3,Solyc08g061630.3,Solyc04g072460.3,Solyc04g072265.1,Solyc02g…	17	Solyc08g006110.3,Solyc06g076050.3,Solyc05g011970.3,Solyc04g078550.3,Solyc06g009640.2,Solyc03g093560.1,Solyc06g074120.3,Solyc10g009120.2,Solyc11g012980.1,Solyc10g055760.2,Solyc09g015770.3,Solyc03g121400.1,Solyc04g077220.3,Solyc07g053740.1,Solyc06g066370.3,Solyc01g095630.3,Solyc10g006130.1
GO:0051128	regulation of cellular component organization	biological_process	0.67314	1	3	499	148	22235	3	Solyc08g068400.3,Solyc10g078265.1,Solyc01g106460.3	0
GO:0032504	multicellular organism reproduction	biological_process	0.67489	1	1	499	49	22235	1	Solyc09g065430.3	0
GO:0051252	regulation of RNA metabolic process	biological_process	0.67578	1	42	499	1917	22235	25	Solyc08g008500.3,Solyc05g006980.3,Solyc03g083240.3,Solyc02g077590.1,Solyc03g121070.3,Solyc04g080790.3,Solyc05g012510.3,Solyc04g081000.3,Solyc06g071600.3,Solyc07g056280.3,Solyc07g008590.1,Solyc12g007230.2,Solyc09g097970.3,Solyc08g061630.3,Solyc04g072460.3,Solyc02g089940.3,Solyc07g006600.1,Solyc04g072265.1,Solyc01g106460.3,Solyc05g012060.3,Solyc08g015965.1,Solyc06g008770.2,Solyc07g040700.2,Solyc11g…	17	Solyc03g093560.1,Solyc06g009640.2,Solyc08g006110.3,Solyc06g076050.3,Solyc05g011970.3,Solyc04g078550.3,Solyc10g055760.2,Solyc09g015770.3,Solyc03g121400.1,Solyc04g077220.3,Solyc07g053740.1,Solyc06g066370.3,Solyc01g095630.3,Solyc10g006130.1,Solyc06g074120.3,Solyc11g012980.1,Solyc10g009120.2
GO:0009605	response to external stimulus	biological_process	0.67646	1	5	499	247	22235	4	Solyc04g028440.1,Solyc04g076140.3,Solyc06g071600.3,Solyc01g010390.3	1	Solyc08g066260.3
GO:0005179	hormone activity	molecular_function	0.67826	1	2	499	98	22235	2	Solyc09g098290.3,Solyc09g082190.1	0
GO:0033036	macromolecule localization	biological_process	0.67952	1	23	499	1037	22235	17	Solyc06g065990.1,Solyc08g074270.3,Solyc10g086730.2,Solyc04g071615.1,Solyc01g109330.3,Solyc02g005500.1,Solyc07g009130.3,Solyc04g082440.3,Solyc10g078265.1,Solyc02g084390.3,Solyc06g062670.3,Solyc12g094610.2,Solyc03g044740.3,Solyc09g082190.1,Solyc04g072265.1,Solyc09g009940.3,Solyc05g007470.3	6	Solyc02g065280.3,Solyc12g042750.2,Solyc10g085590.1,Solyc02g087540.2,Solyc06g009640.2,Solyc03g032020.3
GO:0065009	regulation of molecular function	biological_process	0.68022	1	2	499	98	22235	2	Solyc09g075020.3,Solyc04g028440.1	0
GO:0004872	receptor activity	molecular_function	0.68059	1	5	499	239	22235	5	Solyc04g076140.3,Solyc05g045650.3,Solyc03g007530.3,Solyc09g009970.3,Solyc12g011370.2	0
GO:0016818	hydrolase activity, acting on acid anhydrides, in phosphorus-containing anhydrides	molecular_function	0.68183	1	28	499	1229	22235	25	Solyc03g046260.2,Solyc03g095310.3,Solyc02g084390.3,Solyc05g055330.3,Solyc03g007530.3,Solyc06g065670.3,Solyc09g008240.3,Solyc04g005550.2,Solyc04g072265.1,Solyc02g005060.2,Solyc05g007470.3,Solyc02g067760.3,Solyc10g080980.2,Solyc12g044820.2,Solyc06g065990.1,Solyc04g078610.3,Solyc10g006820.3,Solyc09g075020.3,Solyc01g102850.2,Solyc02g087410.3,Solyc08g006880.3,Solyc05g041770.2,Solyc05g013280.3,Solyc04g…	3	Solyc02g087540.2,Solyc04g072030.1,Solyc05g055240.3
GO:0006413	translational initiation	biological_process	0.68269	1	1	499	49	22235	1	Solyc10g045290.2	0
GO:0008104	protein localization	biological_process	0.68294	1	20	499	897	22235	14	Solyc08g074270.3,Solyc01g109330.3,Solyc04g071615.1,Solyc07g009130.3,Solyc10g078265.1,Solyc04g082440.3,Solyc06g062670.3,Solyc02g084390.3,Solyc09g082190.1,Solyc03g044740.3,Solyc12g094610.2,Solyc05g007470.3,Solyc09g009940.3,Solyc04g072265.1	6	Solyc12g042750.2,Solyc02g065280.3,Solyc10g085590.1,Solyc02g087540.2,Solyc03g032020.3,Solyc06g009640.2
GO:0051258	protein polymerization	biological_process	0.68301	1	2	499	105	22235	2	Solyc06g065990.1,Solyc08g068400.3	0
GO:0008080	N-acetyltransferase activity	molecular_function	0.68513	1	2	499	101	22235	0		2	Solyc09g082240.3,Solyc09g082250.2
GO:0006457	protein folding	biological_process	0.68549	1	3	499	147	22235	2	Solyc07g045080.3,Solyc10g078265.1	1	Solyc01g100370.3
GO:0009891	positive regulation of biosynthetic process	biological_process	0.68616	1	1	499	49	22235	0		1	Solyc06g076050.3
GO:0010557	positive regulation of macromolecule biosynthetic process	biological_process	0.68616	1	1	499	49	22235	0		1	Solyc06g076050.3
GO:0031328	positive regulation of cellular biosynthetic process	biological_process	0.68616	1	1	499	49	22235	0		1	Solyc06g076050.3
GO:0051173	positive regulation of nitrogen compound metabolic process	biological_process	0.68616	1	1	499	49	22235	0		1	Solyc06g076050.3
GO:0016278	lysine N-methyltransferase activity	molecular_function	0.68683	1	1	499	50	22235	1	Solyc09g090510.3	0
GO:0016279	protein-lysine N-methyltransferase activity	molecular_function	0.68683	1	1	499	50	22235	1	Solyc09g090510.3	0
GO:0018024	histone-lysine N-methyltransferase activity	molecular_function	0.68683	1	1	499	50	22235	1	Solyc09g090510.3	0
GO:0042054	histone methyltransferase activity	molecular_function	0.68683	1	1	499	50	22235	1	Solyc09g090510.3	0
GO:0004185	serine-type carboxypeptidase activity	molecular_function	0.68724	1	1	499	48	22235	1	Solyc01g108460.2	0
GO:0072524	pyridine-containing compound metabolic process	biological_process	0.68739	1	2	499	99	22235	1	Solyc02g063255.1	1	Solyc10g083720.2
GO:0045184	establishment of protein localization	biological_process	0.68822	1	19	499	856	22235	13	Solyc09g082190.1,Solyc12g094610.2,Solyc03g044740.3,Solyc05g007470.3,Solyc04g072265.1,Solyc09g009940.3,Solyc10g078265.1,Solyc02g084390.3,Solyc06g062670.3,Solyc07g009130.3,Solyc08g074270.3,Solyc04g071615.1,Solyc01g109330.3	6	Solyc06g009640.2,Solyc03g032020.3,Solyc10g085590.1,Solyc02g087540.2,Solyc12g042750.2,Solyc02g065280.3
GO:0006826	iron ion transport	biological_process	0.68947	1	2	499	96	22235	1	Solyc03g006030.3	1	Solyc04g072030.1
GO:0008137	NADH dehydrogenase (ubiquinone) activity	molecular_function	0.6904	1	1	499	61	22235	1	Solyc08g069010.3	0
GO:0050136	NADH dehydrogenase (quinone) activity	molecular_function	0.6904	1	1	499	61	22235	1	Solyc08g069010.3	0
GO:0008270	zinc ion binding	molecular_function	0.6923	1	33	499	1520	22235	17	Solyc04g045315.1,Solyc02g083700.3,Solyc12g094610.2,Solyc03g113350.3,Solyc04g082250.3,Solyc07g055560.3,Solyc06g062670.3,Solyc01g020325.1,Solyc04g082440.3,Solyc03g096900.3,Solyc03g007530.3,Solyc00g136260.1,Solyc09g082190.1,Solyc12g006230.2,Solyc02g091710.3,Solyc01g102850.2,Solyc04g012030.3	16	Solyc04g007500.1,Solyc06g005470.3,Solyc12g042880.2,Solyc06g071725.1,Solyc08g082310.3,Solyc10g008400.2,Solyc01g100370.3,Solyc04g071030.1,Solyc10g084880.3,Solyc06g075780.2,Solyc01g086960.3,Solyc02g067750.3,Solyc01g066430.3,Solyc09g008430.3,Solyc06g076050.3,Solyc07g063650.3
GO:0031323	regulation of cellular metabolic process	biological_process	0.69286	1	47	499	2147	22235	29	Solyc07g008590.1,Solyc12g007230.2,Solyc07g056280.3,Solyc04g081000.3,Solyc06g071600.3,Solyc04g080790.3,Solyc08g013850.1,Solyc03g121070.3,Solyc05g012510.3,Solyc08g008500.3,Solyc02g077590.1,Solyc05g006980.3,Solyc03g083240.3,Solyc05g056040.3,Solyc01g106460.3,Solyc06g008770.2,Solyc11g044360.2,Solyc07g040700.2,Solyc05g012060.3,Solyc08g015965.1,Solyc07g006600.1,Solyc02g089940.3,Solyc04g072265.1,Solyc04g…	18	Solyc04g078550.3,Solyc08g006110.3,Solyc05g011970.3,Solyc06g076050.3,Solyc03g093560.1,Solyc06g009640.2,Solyc11g012980.1,Solyc10g009120.2,Solyc06g074120.3,Solyc10g051010.2,Solyc06g066370.3,Solyc04g077220.3,Solyc07g053740.1,Solyc10g006130.1,Solyc01g095630.3,Solyc09g015770.3,Solyc10g055760.2,Solyc03g121400.1
GO:0005783	endoplasmic reticulum	cellular_component	0.69329	1	5	499	244	22235	2	Solyc01g109330.3,Solyc04g077330.3	3	Solyc03g032020.3,Solyc01g100370.3,Solyc12g042750.2
GO:0008033	tRNA processing	biological_process	0.69447	1	8	499	396	22235	6	Solyc03g118750.3,Solyc05g053100.3,Solyc04g072265.1,Solyc05g055330.3,Solyc09g090510.3,Solyc12g008980.2	2	Solyc12g013690.2,Solyc01g087590.3
GO:0004521	endoribonuclease activity	molecular_function	0.69465	1	2	499	121	22235	2	Solyc07g006550.2,Solyc05g055330.3	0
GO:0016853	isomerase activity	molecular_function	0.69467	1	5	499	249	22235	3	Solyc04g071615.1,Solyc02g070935.1,Solyc03g005770.2	2	Solyc02g087540.2,Solyc04g074450.2
GO:1903509	liposaccharide metabolic process	biological_process	0.69488	1	3	499	150	22235	1	Solyc03g044740.3	2	Solyc02g065280.3,Solyc01g094870.2
GO:0016462	pyrophosphatase activity	molecular_function	0.69616	1	25	499	1102	22235	23	Solyc04g072265.1,Solyc02g005060.2,Solyc05g007470.3,Solyc10g080980.2,Solyc12g044820.2,Solyc05g055330.3,Solyc03g007530.3,Solyc04g005550.2,Solyc06g065670.3,Solyc09g008240.3,Solyc03g095310.3,Solyc02g084390.3,Solyc03g046260.2,Solyc02g087410.3,Solyc08g006880.3,Solyc05g041770.2,Solyc04g082250.3,Solyc05g013280.3,Solyc10g085460.2,Solyc10g006820.3,Solyc09g075020.3,Solyc04g078610.3,Solyc06g065990.1	2	Solyc02g087540.2,Solyc04g072030.1
GO:0005381	iron ion transmembrane transporter activity	molecular_function	0.69665	1	2	499	97	22235	1	Solyc03g006030.3	1	Solyc04g072030.1
GO:0019219	regulation of nucleobase-containing compound metabolic process	biological_process	0.698	1	42	499	1936	22235	25	Solyc07g056280.3,Solyc12g007230.2,Solyc07g008590.1,Solyc04g081000.3,Solyc06g071600.3,Solyc03g121070.3,Solyc04g080790.3,Solyc05g012510.3,Solyc08g008500.3,Solyc03g083240.3,Solyc05g006980.3,Solyc02g077590.1,Solyc05g056040.3,Solyc01g106460.3,Solyc08g015965.1,Solyc05g012060.3,Solyc11g044360.2,Solyc07g040700.2,Solyc06g008770.2,Solyc04g072460.3,Solyc04g072265.1,Solyc07g006600.1,Solyc02g089940.3,Solyc09g…	17	Solyc04g078550.3,Solyc08g006110.3,Solyc06g076050.3,Solyc05g011970.3,Solyc06g009640.2,Solyc03g093560.1,Solyc06g074120.3,Solyc10g009120.2,Solyc11g012980.1,Solyc07g053740.1,Solyc04g077220.3,Solyc06g066370.3,Solyc01g095630.3,Solyc10g006130.1,Solyc10g055760.2,Solyc09g015770.3,Solyc03g121400.1
GO:0044712	single-organism catabolic process	biological_process	0.7007	1	5	499	247	22235	2	Solyc02g063255.1,Solyc08g068400.3	3	Solyc02g087540.2,Solyc01g108560.3,Solyc10g083720.2
GO:0048285	organelle fission	biological_process	0.70071	1	2	499	108	22235	1	Solyc02g063160.3	1	Solyc04g072030.1
GO:0006886	intracellular protein transport	biological_process	0.70316	1	15	499	686	22235	10	Solyc06g062670.3,Solyc02g084390.3,Solyc01g109330.3,Solyc10g078265.1,Solyc09g009940.3,Solyc04g072265.1,Solyc05g007470.3,Solyc03g044740.3,Solyc12g094610.2,Solyc09g082190.1	5	Solyc02g087540.2,Solyc02g065280.3,Solyc12g042750.2,Solyc03g032020.3,Solyc06g009640.2
GO:0008152	metabolic process	biological_process	0.70692	1	268	499	11869	22235	181	Solyc09g064500.3,Solyc12g008430.2,Solyc03g118750.3,Solyc05g006980.3,Solyc01g094700.3,Solyc06g065260.3,Solyc04g082750.3,Solyc05g056040.3,Solyc08g005725.1,Solyc01g006290.3,Solyc04g005550.2,Solyc09g015140.2,Solyc03g006100.3,Solyc04g072265.1,Solyc03g046260.2,Solyc08g061630.3,Solyc03g080100.3,Solyc03g111650.3,Solyc09g011810.3,Solyc03g120450.3,Solyc04g057980.3,Solyc02g080620.3,Solyc06g076170.3,Solyc07g…	87	Solyc09g018070.2,Solyc01g008830.2,Solyc01g100370.3,Solyc02g083740.2,Solyc03g097100.1,Solyc06g005650.2,Solyc11g012980.1,Solyc11g011580.2,Solyc01g094870.2,Solyc03g121400.1,Solyc10g085590.1,Solyc10g055760.2,Solyc01g099190.3,Solyc02g067440.3,Solyc09g090900.3,Solyc01g080410.3,Solyc10g083720.2,Solyc07g042460.2,Solyc04g007770.3,Solyc09g013070.3,Solyc10g051010.2,Solyc02g091830.3,Solyc08g005610.3,Solyc01g…
GO:0006950	response to stress	biological_process	0.70695	1	26	499	1227	22235	17	Solyc04g007685.1,Solyc05g013280.3,Solyc04g082250.3,Solyc10g085460.2,Solyc10g086660.2,Solyc06g065990.1,Solyc06g071600.3,Solyc04g071615.1,Solyc01g006290.3,Solyc06g065670.3,Solyc04g005550.2,Solyc04g072265.1,Solyc05g007470.3,Solyc04g028440.1,Solyc04g007790.3,Solyc04g074640.3,Solyc10g079750.2	9	Solyc06g071725.1,Solyc01g109710.3,Solyc08g066260.3,Solyc01g104710.3,Solyc02g087850.1,Solyc04g007770.3,Solyc10g008400.2,Solyc01g100370.3,Solyc02g087540.2
GO:0046907	intracellular transport	biological_process	0.70753	1	18	499	819	22235	12	Solyc09g009940.3,Solyc04g072265.1,Solyc05g007470.3,Solyc03g044740.3,Solyc12g094610.2,Solyc09g082190.1,Solyc06g062670.3,Solyc02g084390.3,Solyc10g078265.1,Solyc10g086730.2,Solyc01g109330.3,Solyc10g050323.1	6	Solyc03g032020.3,Solyc06g009640.2,Solyc02g087540.2,Solyc03g121360.1,Solyc02g065280.3,Solyc12g042750.2
GO:1901607	alpha-amino acid biosynthetic process	biological_process	0.71158	1	3	499	151	22235	2	Solyc02g080620.3,Solyc01g080280.3	1	Solyc06g050630.3
GO:0052126	movement in host environment	biological_process	0.71171	1	1	499	53	22235	1	Solyc05g008060.3	0
GO:0052192	movement in environment of other organism involved in symbiotic interaction	biological_process	0.71171	1	1	499	53	22235	1	Solyc05g008060.3	0
GO:0005743	mitochondrial inner membrane	cellular_component	0.71232	1	3	499	156	22235	3	Solyc03g046260.2,Solyc11g011180.2,Solyc03g111650.3	0
GO:0016053	organic acid biosynthetic process	biological_process	0.71432	1	6	499	292	22235	4	Solyc01g080280.3,Solyc02g080620.3,Solyc06g053900.3,Solyc07g006300.3	2	Solyc06g050630.3,Solyc09g065780.3
GO:0046394	carboxylic acid biosynthetic process	biological_process	0.71432	1	6	499	292	22235	4	Solyc01g080280.3,Solyc02g080620.3,Solyc06g053900.3,Solyc07g006300.3	2	Solyc06g050630.3,Solyc09g065780.3
GO:0016023	cytoplasmic membrane-bounded vesicle	cellular_component	0.7148	1	2	499	103	22235	2	Solyc06g062670.3,Solyc09g082190.1	0
GO:0022900	electron transport chain	biological_process	0.71539	1	2	499	130	22235	1	Solyc09g008270.3	1	Solyc09g082250.2
GO:0008324	cation transmembrane transporter activity	molecular_function	0.71549	1	16	499	775	22235	14	Solyc07g006600.1,Solyc03g006030.3,Solyc03g111650.3,Solyc03g080100.3,Solyc06g054270.3,Solyc05g005740.3,Solyc05g006980.3,Solyc04g008455.1,Solyc10g087010.2,Solyc09g090070.2,Solyc04g008570.3,Solyc04g081000.3,Solyc06g065990.1,Solyc11g011180.2	2	Solyc10g005100.3,Solyc04g072030.1
GO:0016579	protein deubiquitination	biological_process	0.71598	1	1	499	49	22235	0		1	Solyc07g063650.3
GO:0070646	protein modification by small protein removal	biological_process	0.71598	1	1	499	49	22235	0		1	Solyc07g063650.3
GO:0004721	phosphoprotein phosphatase activity	molecular_function	0.71656	1	1	499	50	22235	1	Solyc03g095310.3	0
GO:0010256	endomembrane system organization	biological_process	0.71734	1	1	499	51	22235	1	Solyc10g078265.1	0
GO:0008026	ATP-dependent helicase activity	molecular_function	0.71761	1	1	499	51	22235	1	Solyc10g080980.2	0
GO:0070035	purine NTP-dependent helicase activity	molecular_function	0.71761	1	1	499	51	22235	1	Solyc10g080980.2	0
GO:0034655	nucleobase-containing compound catabolic process	biological_process	0.71771	1	1	499	51	22235	1	Solyc04g074750.3	0
GO:0043234	protein complex	cellular_component	0.71787	1	43	499	2025	22235	32	Solyc11g011180.2,Solyc05g008060.3,Solyc02g091710.3,Solyc06g071600.3,Solyc05g007780.3,Solyc11g069270.2,Solyc09g091550.3,Solyc09g064500.3,Solyc03g114930.3,Solyc06g062670.3,Solyc11g018490.2,Solyc04g082440.3,Solyc05g006980.3,Solyc10g084670.2,Solyc00g136260.1,Solyc02g084720.3,Solyc12g006230.2,Solyc09g082190.1,Solyc10g050323.1,Solyc04g071615.1,Solyc06g065990.1,Solyc08g005725.1,Solyc10g054420.2,Solyc10g…	11	Solyc01g066430.3,Solyc04g072030.1,Solyc07g008060.1,Solyc10g008400.2,Solyc10g005100.3,Solyc03g032020.3,Solyc06g009640.2,Solyc04g074450.2,Solyc04g007890.3,Solyc08g082310.3,Solyc04g007500.1
GO:0010628	positive regulation of gene expression	biological_process	0.71831	1	1	499	54	22235	0		1	Solyc06g076050.3
GO:0005577	fibrinogen complex	cellular_component	0.71887	1	1	499	54	22235	1	Solyc06g065990.1	0
GO:0030168	platelet activation	biological_process	0.71887	1	1	499	54	22235	1	Solyc06g065990.1	0
GO:0048193	Golgi vesicle transport	biological_process	0.71922	1	3	499	152	22235	3	Solyc06g062670.3,Solyc10g078265.1,Solyc09g082190.1	0
GO:0000276	mitochondrial proton-transporting ATP synthase complex, coupling factor F(o)	cellular_component	0.72106	1	1	499	54	22235	1	Solyc11g011180.2	0
GO:0032553	ribonucleotide binding	molecular_function	0.7215	1	76	499	3306	22235	65	Solyc06g065260.3,Solyc11g006040.2,Solyc07g055440.2,Solyc06g011480.2,Solyc04g078610.3,Solyc09g009380.3,Solyc02g079140.2,Solyc09g091260.3,Solyc08g006880.3,Solyc05g009760.2,Solyc07g052790.2,Solyc00g201160.3,Solyc01g102850.2,Solyc04g077330.3,Solyc03g046260.2,Solyc04g072265.1,Solyc06g053810.3,Solyc04g005550.2,Solyc03g006100.3,Solyc06g065670.3,Solyc09g060100.3,Solyc04g007650.3,Solyc09g072620.3,Solyc11g…	11	Solyc04g072030.1,Solyc07g065250.3,Solyc02g090970.1,Solyc02g087540.2,Solyc09g008830.3,Solyc04g007880.3,Solyc02g087850.1,Solyc12g042750.2,Solyc10g055720.2,Solyc02g091830.3,Solyc05g055240.3
GO:0016782	transferase activity, transferring sulfur-containing groups	molecular_function	0.72176	1	1	499	60	22235	0		1	Solyc03g114800.1
GO:0019842	vitamin binding	molecular_function	0.72231	1	1	499	53	22235	1	Solyc07g052780.3	0
GO:0005507	copper ion binding	molecular_function	0.72237	1	2	499	111	22235	1	Solyc01g111970.3	1	Solyc01g008830.2
GO:0016830	carbon-carbon lyase activity	molecular_function	0.72284	1	3	499	159	22235	1	Solyc10g018300.2	2	Solyc08g066260.3,Solyc04g071150.3
GO:0004180	carboxypeptidase activity	molecular_function	0.72329	1	1	499	53	22235	1	Solyc01g108460.2	0
GO:0019866	organelle inner membrane	cellular_component	0.72426	1	3	499	159	22235	3	Solyc03g046260.2,Solyc11g011180.2,Solyc03g111650.3	0
GO:0002376	immune system process	biological_process	0.72483	1	3	499	154	22235	2	Solyc06g071600.3,Solyc09g091850.3	1	Solyc06g083390.3
GO:0007155	cell adhesion	biological_process	0.72504	1	2	499	107	22235	1	Solyc05g008060.3	1	Solyc10g006660.3
GO:0016051	carbohydrate biosynthetic process	biological_process	0.72578	1	4	499	196	22235	3	Solyc09g090510.3,Solyc07g009130.3,Solyc03g118750.3	1	Solyc01g094870.2
GO:0003954	NADH dehydrogenase activity	molecular_function	0.72624	1	1	499	66	22235	1	Solyc08g069010.3	0
GO:0006955	immune response	biological_process	0.72632	1	2	499	106	22235	1	Solyc09g091850.3	1	Solyc06g083390.3
GO:0033179	proton-transporting V-type ATPase, V0 domain	cellular_component	0.72694	1	1	499	56	22235	1	Solyc05g006980.3	0
GO:0006733	oxidoreduction coenzyme metabolic process	biological_process	0.72747	1	2	499	105	22235	1	Solyc02g063255.1	1	Solyc10g083720.2
GO:0044087	regulation of cellular component biogenesis	biological_process	0.72818	1	1	499	59	22235	1	Solyc08g068400.3	0
GO:0016758	transferase activity, transferring hexosyl groups	molecular_function	0.72899	1	10	499	480	22235	7	Solyc06g082300.3,Solyc09g065180.3,Solyc11g007370.2,Solyc02g063000.3,Solyc04g079710.3,Solyc05g012510.3,Solyc11g006470.2	3	Solyc03g118860.3,Solyc02g062930.3,Solyc09g098080.3
GO:1901137	carbohydrate derivative biosynthetic process	biological_process	0.72906	1	8	499	405	22235	6	Solyc06g065990.1,Solyc03g046260.2,Solyc11g011180.2,Solyc06g065670.3,Solyc04g079710.3,Solyc08g082250.3	2	Solyc10g005100.3,Solyc01g094870.2
GO:0031988	membrane-bounded vesicle	cellular_component	0.72957	1	2	499	106	22235	2	Solyc09g082190.1,Solyc06g062670.3	0
GO:0005515	protein binding	molecular_function	0.73342	1	130	499	5706	22235	87	Solyc01g014530.2,Solyc04g008290.3,Solyc10g080610.1,Solyc10g006740.3,Solyc07g006035.1,Solyc04g077870.3,Solyc06g008807.1,Solyc01g106460.3,Solyc03g113350.3,Solyc07g005010.3,Solyc03g006030.3,Solyc09g008240.3,Solyc08g081390.3,Solyc01g091420.2,Solyc10g078265.1,Solyc07g008590.1,Solyc01g102850.2,Solyc11g071390.1,Solyc02g088560.3,Solyc07g052790.2,Solyc11g011180.2,Solyc04g078610.3,Solyc03g083100.3,Solyc02g…	43	Solyc01g099190.3,Solyc09g008430.3,Solyc12g042750.2,Solyc07g053050.1,Solyc04g011540.3,Solyc05g010367.1,Solyc12g042880.2,Solyc06g071725.1,Solyc10g051010.2,Solyc02g091520.3,Solyc02g091690.3,Solyc09g005770.1,Solyc06g076050.3,Solyc06g005260.3,Solyc09g005480.3,Solyc03g097100.1,Solyc01g100370.3,Solyc01g099580.2,Solyc04g007500.1,Solyc06g083390.3,Solyc10g050060.2,Solyc01g006545.1,Solyc10g006660.3,Solyc04g…
GO:0002682	regulation of immune system process	biological_process	0.73361	1	1	499	54	22235	0		1	Solyc06g083390.3
GO:0003779	actin binding	molecular_function	0.73417	1	2	499	111	22235	2	Solyc10g080100.2,Solyc01g091420.2	0
GO:0098800	inner mitochondrial membrane protein complex	cellular_component	0.73471	1	2	499	110	22235	2	Solyc11g011180.2,Solyc03g046260.2	0
GO:0072528	pyrimidine-containing compound biosynthetic process	biological_process	0.73512	1	1	499	55	22235	1	Solyc02g082190.3	0
GO:0022904	respiratory electron transport chain	biological_process	0.7353	1	1	499	60	22235	1	Solyc09g008270.3	0
GO:0046488	phosphatidylinositol metabolic process	biological_process	0.73588	1	3	499	155	22235	2	Solyc03g044740.3,Solyc04g007650.3	1	Solyc02g065280.3
GO:0046983	protein dimerization activity	molecular_function	0.73707	1	12	499	672	22235	8	Solyc08g082250.3,Solyc02g062690.3,Solyc07g045080.3,Solyc04g081000.3,Solyc09g097970.3,Solyc01g106460.3,Solyc03g113560.3,Solyc11g044360.2	4	Solyc02g091690.3,Solyc06g071725.1,Solyc12g035225.1,Solyc10g051010.2
GO:0097367	carbohydrate derivative binding	molecular_function	0.73754	1	77	499	3372	22235	65	Solyc09g075140.3,Solyc09g072620.3,Solyc11g070170.2,Solyc04g007650.3,Solyc07g055560.3,Solyc10g006820.3,Solyc09g098290.3,Solyc07g009130.3,Solyc01g087200.3,Solyc04g077330.3,Solyc03g046260.2,Solyc03g006100.3,Solyc06g065670.3,Solyc04g005550.2,Solyc09g060100.3,Solyc06g053810.3,Solyc04g072265.1,Solyc02g079140.2,Solyc09g009380.3,Solyc04g078610.3,Solyc01g102850.2,Solyc00g201160.3,Solyc07g052790.2,Solyc09g…	12	Solyc09g008830.3,Solyc02g087540.2,Solyc02g087850.1,Solyc04g007880.3,Solyc04g072030.1,Solyc02g090970.1,Solyc07g065250.3,Solyc03g032020.3,Solyc05g055240.3,Solyc10g055720.2,Solyc02g091830.3,Solyc12g042750.2
GO:0098588	bounding membrane of organelle	cellular_component	0.73877	1	9	499	446	22235	8	Solyc01g109330.3,Solyc10g050323.1,Solyc06g062670.3,Solyc06g065990.1,Solyc04g082440.3,Solyc04g077330.3,Solyc09g082190.1,Solyc12g094610.2	1	Solyc03g032020.3
GO:0002949	tRNA threonylcarbamoyladenosine modification	biological_process	0.74175	1	2	499	106	22235	2	Solyc04g072265.1,Solyc05g055330.3	0
GO:0070525	tRNA threonylcarbamoyladenosine metabolic process	biological_process	0.74175	1	2	499	106	22235	2	Solyc05g055330.3,Solyc04g072265.1	0
GO:0003899	DNA-directed RNA polymerase activity	molecular_function	0.74216	1	4	499	230	22235	1	Solyc01g108460.2	3	Solyc06g075780.2,Solyc06g005650.2,Solyc01g099200.3
GO:0006644	phospholipid metabolic process	biological_process	0.74238	1	4	499	206	22235	2	Solyc03g044740.3,Solyc04g007650.3	2	Solyc01g094870.2,Solyc02g065280.3
GO:0009896	positive regulation of catabolic process	biological_process	0.7424	1	1	499	56	22235	0		1	Solyc06g009640.2
GO:0010508	positive regulation of autophagy	biological_process	0.7424	1	1	499	56	22235	0		1	Solyc06g009640.2
GO:0031331	positive regulation of cellular catabolic process	biological_process	0.7424	1	1	499	56	22235	0		1	Solyc06g009640.2
GO:0006338	chromatin remodeling	biological_process	0.74464	1	2	499	115	22235	1	Solyc02g067760.3	1	Solyc05g055240.3
GO:1901681	sulfur compound binding	molecular_function	0.74469	1	1	499	54	22235	0		1	Solyc03g032020.3
GO:0005096	GTPase activator activity	molecular_function	0.74532	1	1	499	54	22235	0		1	Solyc03g006610.3
GO:0060590	ATPase regulator activity	molecular_function	0.74558	1	1	499	57	22235	1	Solyc07g045080.3	0
GO:0036459	ubiquitinyl hydrolase activity	molecular_function	0.74743	1	1	499	54	22235	0		1	Solyc07g063650.3
GO:0034613	cellular protein localization	biological_process	0.74757	1	16	499	752	22235	11	Solyc01g109330.3,Solyc10g078265.1,Solyc04g082440.3,Solyc06g062670.3,Solyc02g084390.3,Solyc03g044740.3,Solyc12g094610.2,Solyc09g082190.1,Solyc09g009940.3,Solyc04g072265.1,Solyc05g007470.3	5	Solyc02g065280.3,Solyc12g042750.2,Solyc02g087540.2,Solyc03g032020.3,Solyc06g009640.2
GO:0070727	cellular macromolecule localization	biological_process	0.74757	1	16	499	752	22235	11	Solyc01g109330.3,Solyc12g094610.2,Solyc03g044740.3,Solyc09g082190.1,Solyc04g072265.1,Solyc09g009940.3,Solyc05g007470.3,Solyc04g082440.3,Solyc10g078265.1,Solyc02g084390.3,Solyc06g062670.3	5	Solyc02g065280.3,Solyc12g042750.2,Solyc06g009640.2,Solyc03g032020.3,Solyc02g087540.2
GO:0016209	antioxidant activity	molecular_function	0.7491	1	4	499	217	22235	3	Solyc02g082760.3,Solyc04g074640.3,Solyc01g006290.3	1	Solyc07g042460.2
GO:0010629	negative regulation of gene expression	biological_process	0.74918	1	1	499	59	22235	0		1	Solyc05g011970.3
GO:0000776	kinetochore	cellular_component	0.74948	1	2	499	116	22235	0		2	Solyc04g072030.1,Solyc06g009640.2
GO:0006505	GPI anchor metabolic process	biological_process	0.74982	1	2	499	111	22235	1	Solyc03g044740.3	1	Solyc02g065280.3
GO:0006508	proteolysis	biological_process	0.74996	1	20	499	970	22235	14	Solyc02g063160.3,Solyc03g044740.3,Solyc03g006970.1,Solyc06g019200.3,Solyc05g009680.1,Solyc01g108460.2,Solyc03g111650.3,Solyc04g081670.3,Solyc08g068400.3,Solyc02g077040.3,Solyc04g082250.3,Solyc09g075140.3,Solyc04g054490.3,Solyc09g072620.3	6	Solyc02g069800.1,Solyc10g055760.2,Solyc06g071725.1,Solyc07g063650.3,Solyc02g065280.3,Solyc01g108560.3
GO:0044272	sulfur compound biosynthetic process	biological_process	0.75005	1	1	499	58	22235	1	Solyc08g082250.3	0
GO:0009615	response to virus	biological_process	0.75031	1	1	499	59	22235	1	Solyc06g071600.3	0
GO:0005789	endoplasmic reticulum membrane	cellular_component	0.75049	1	3	499	163	22235	2	Solyc01g109330.3,Solyc04g077330.3	1	Solyc03g032020.3
GO:0005815	microtubule organizing center	cellular_component	0.75147	1	1	499	59	22235	1	Solyc08g068400.3	0
GO:0051239	regulation of multicellular organismal process	biological_process	0.75165	1	1	499	57	22235	1	Solyc08g008630.3	0
GO:0030554	adenyl nucleotide binding	molecular_function	0.752	1	70	499	3078	22235	60	Solyc07g055440.2,Solyc11g006040.2,Solyc06g065260.3,Solyc00g201160.3,Solyc01g102850.2,Solyc07g052790.2,Solyc08g006880.3,Solyc09g091260.3,Solyc05g009760.2,Solyc02g079140.2,Solyc09g009380.3,Solyc04g078610.3,Solyc03g006100.3,Solyc06g065670.3,Solyc04g005550.2,Solyc09g060100.3,Solyc06g053810.3,Solyc04g072265.1,Solyc03g046260.2,Solyc04g077330.3,Solyc07g055560.3,Solyc10g006820.3,Solyc09g098290.3,Solyc01g…	10	Solyc02g090970.1,Solyc07g065250.3,Solyc04g072030.1,Solyc04g007880.3,Solyc09g008830.3,Solyc02g087540.2,Solyc12g042750.2,Solyc02g091830.3,Solyc10g055720.2,Solyc05g055240.3
GO:0008757	S-adenosylmethionine-dependent methyltransferase activity	molecular_function	0.75206	1	3	499	166	22235	2	Solyc03g118750.3,Solyc09g090510.3	1	Solyc12g010540.1
GO:0004222	metalloendopeptidase activity	molecular_function	0.75258	1	2	499	110	22235	2	Solyc04g082250.3,Solyc06g019200.3	0
GO:0017076	purine nucleotide binding	molecular_function	0.75379	1	75	499	3293	22235	64	Solyc10g078390.2,Solyc02g084390.3,Solyc07g005010.3,Solyc01g009300.3,Solyc09g008240.3,Solyc03g006030.3,Solyc06g008800.2,Solyc05g007470.3,Solyc06g008770.2,Solyc04g079710.3,Solyc09g075020.3,Solyc04g009260.2,Solyc09g074250.3,Solyc10g085460.2,Solyc04g082250.3,Solyc05g013280.3,Solyc04g058110.3,Solyc00g289230.2,Solyc03g095310.3,Solyc03g007530.3,Solyc05g055330.3,Solyc01g104970.3,Solyc09g009940.3,Solyc05g…	11	Solyc10g055720.2,Solyc02g091830.3,Solyc05g055240.3,Solyc12g042750.2,Solyc09g008830.3,Solyc02g087540.2,Solyc02g087850.1,Solyc04g007880.3,Solyc04g072030.1,Solyc02g090970.1,Solyc07g065250.3
GO:0022890	inorganic cation transmembrane transporter activity	molecular_function	0.75425	1	14	499	708	22235	12	Solyc03g111650.3,Solyc04g008570.3,Solyc03g080100.3,Solyc06g065990.1,Solyc05g006980.3,Solyc05g005740.3,Solyc06g054270.3,Solyc11g011180.2,Solyc04g008455.1,Solyc07g006600.1,Solyc03g006030.3,Solyc09g090070.2	2	Solyc10g005100.3,Solyc04g072030.1
GO:0010941	regulation of cell death	biological_process	0.75437	1	1	499	56	22235	1	Solyc08g008630.3	0
GO:0042981	regulation of apoptotic process	biological_process	0.75437	1	1	499	56	22235	1	Solyc08g008630.3	0
GO:0043067	regulation of programmed cell death	biological_process	0.75437	1	1	499	56	22235	1	Solyc08g008630.3	0
GO:0042175	nuclear outer membrane-endoplasmic reticulum membrane network	cellular_component	0.75442	1	3	499	164	22235	2	Solyc04g077330.3,Solyc01g109330.3	1	Solyc03g032020.3
GO:0016757	transferase activity, transferring glycosyl groups	molecular_function	0.75719	1	14	499	671	22235	10	Solyc06g082300.3,Solyc11g007370.2,Solyc02g063000.3,Solyc08g008500.3,Solyc12g088240.2,Solyc09g065180.3,Solyc06g065670.3,Solyc04g079710.3,Solyc05g012510.3,Solyc11g006470.2	4	Solyc05g005290.3,Solyc03g118860.3,Solyc09g098080.3,Solyc02g062930.3
GO:0006650	glycerophospholipid metabolic process	biological_process	0.75736	1	3	499	160	22235	2	Solyc03g044740.3,Solyc04g007650.3	1	Solyc02g065280.3
GO:0004674	protein serine/threonine kinase activity	molecular_function	0.75815	1	3	499	155	22235	3	Solyc04g058110.3,Solyc00g201160.3,Solyc04g077330.3	0
GO:0043043	peptide biosynthetic process	biological_process	0.7593	1	16	499	858	22235	10	Solyc09g072620.3,Solyc05g009570.3,Solyc10g045290.2,Solyc02g077040.3,Solyc05g050015.1,Solyc03g111650.3,Solyc04g080830.3,Solyc08g082120.2,Solyc08g013850.1,Solyc05g007470.3	6	Solyc02g031970.1,Solyc10g051010.2,Solyc02g083740.2,Solyc04g007770.3,Solyc06g050630.3,Solyc03g111973.1
GO:0098542	defense response to other organism	biological_process	0.75982	1	2	499	119	22235	1	Solyc06g071600.3	1	Solyc08g066260.3
GO:0006313	transposition, DNA-mediated	biological_process	0.75996	1	1	499	59	22235	1	Solyc04g009020.3	0
GO:0032196	transposition	biological_process	0.75996	1	1	499	59	22235	1	Solyc04g009020.3	0
GO:0008234	cysteine-type peptidase activity	molecular_function	0.76044	1	4	499	229	22235	3	Solyc03g113340.3,Solyc10g024490.2,Solyc02g077040.3	1	Solyc10g055760.2
GO:0006403	RNA localization	biological_process	0.7617	1	1	499	59	22235	1	Solyc10g086730.2	0
GO:0050657	nucleic acid transport	biological_process	0.7617	1	1	499	59	22235	1	Solyc10g086730.2	0
GO:0050658	RNA transport	biological_process	0.7617	1	1	499	59	22235	1	Solyc10g086730.2	0
GO:0051236	establishment of RNA localization	biological_process	0.7617	1	1	499	59	22235	1	Solyc10g086730.2	0
GO:0030117	membrane coat	cellular_component	0.76183	1	3	499	155	22235	3	Solyc12g094610.2,Solyc09g082190.1,Solyc06g062670.3	0
GO:0048475	coated membrane	cellular_component	0.76183	1	3	499	155	22235	3	Solyc12g094610.2,Solyc09g082190.1,Solyc06g062670.3	0
GO:0001883	purine nucleoside binding	molecular_function	0.76263	1	74	499	3259	22235	63	Solyc09g008240.3,Solyc03g006030.3,Solyc07g005010.3,Solyc01g009300.3,Solyc05g007470.3,Solyc06g008800.2,Solyc10g078390.2,Solyc02g084390.3,Solyc09g075020.3,Solyc04g079710.3,Solyc04g082250.3,Solyc05g013280.3,Solyc10g085460.2,Solyc09g074250.3,Solyc04g009260.2,Solyc06g008770.2,Solyc01g104970.3,Solyc05g055330.3,Solyc03g007530.3,Solyc03g121070.3,Solyc10g080980.2,Solyc02g067760.3,Solyc12g044820.2,Solyc02g…	11	Solyc02g091830.3,Solyc10g055720.2,Solyc05g055240.3,Solyc12g042750.2,Solyc02g087850.1,Solyc04g007880.3,Solyc09g008830.3,Solyc02g087540.2,Solyc02g090970.1,Solyc07g065250.3,Solyc04g072030.1
GO:0032549	ribonucleoside binding	molecular_function	0.76263	1	74	499	3259	22235	63	Solyc05g041770.2,Solyc02g087410.3,Solyc02g068300.3,Solyc08g079180.3,Solyc06g062800.3,Solyc05g021140.1,Solyc09g009940.3,Solyc02g005060.2,Solyc10g080980.2,Solyc12g044820.2,Solyc02g067760.3,Solyc03g121070.3,Solyc03g007530.3,Solyc05g055330.3,Solyc01g104970.3,Solyc00g289230.2,Solyc04g058110.3,Solyc03g095310.3,Solyc04g009260.2,Solyc09g074250.3,Solyc10g085460.2,Solyc05g013280.3,Solyc04g082250.3,Solyc09g…	11	Solyc12g042750.2,Solyc05g055240.3,Solyc02g091830.3,Solyc10g055720.2,Solyc07g065250.3,Solyc02g090970.1,Solyc04g072030.1,Solyc04g007880.3,Solyc02g087850.1,Solyc02g087540.2,Solyc09g008830.3
GO:0032550	purine ribonucleoside binding	molecular_function	0.76263	1	74	499	3259	22235	63	Solyc02g005060.2,Solyc09g009940.3,Solyc05g021140.1,Solyc03g121070.3,Solyc02g067760.3,Solyc10g080980.2,Solyc12g044820.2,Solyc05g055330.3,Solyc03g007530.3,Solyc01g104970.3,Solyc03g095310.3,Solyc00g289230.2,Solyc04g058110.3,Solyc02g068300.3,Solyc02g087410.3,Solyc05g041770.2,Solyc08g079180.3,Solyc06g062800.3,Solyc05g007470.3,Solyc06g008800.2,Solyc07g005010.3,Solyc01g009300.3,Solyc09g008240.3,Solyc03g…	11	Solyc12g042750.2,Solyc02g091830.3,Solyc10g055720.2,Solyc05g055240.3,Solyc07g065250.3,Solyc02g090970.1,Solyc04g072030.1,Solyc04g007880.3,Solyc02g087850.1,Solyc02g087540.2,Solyc09g008830.3
GO:0009987	cellular process	biological_process	0.76277	1	254	499	11370	22235	172	Solyc04g081000.3,Solyc05g008060.3,Solyc09g065430.3,Solyc09g091260.3,Solyc09g091550.3,Solyc02g077040.3,Solyc07g052780.3,Solyc06g009130.3,Solyc08g008500.3,Solyc10g079750.2,Solyc09g065180.3,Solyc05g050015.1,Solyc05g009500.3,Solyc03g083240.3,Solyc03g096900.3,Solyc08g013850.1,Solyc02g082450.3,Solyc02g063160.3,Solyc11g044360.2,Solyc07g040700.2,Solyc11g070170.2,Solyc01g005080.3,Solyc05g012060.3,Solyc09g…	82	Solyc01g108560.3,Solyc02g065280.3,Solyc02g031970.1,Solyc04g072030.1,Solyc07g052380.3,Solyc05g011960.3,Solyc02g090970.1,Solyc04g078550.3,Solyc10g008400.2,Solyc01g099200.3,Solyc03g032020.3,Solyc03g093560.1,Solyc04g074450.2,Solyc09g007900.3,Solyc12g013690.2,Solyc09g082250.2,Solyc02g087540.2,Solyc04g071150.3,Solyc04g007880.3,Solyc07g053740.1,Solyc04g077220.3,Solyc10g074740.1,Solyc01g066430.3,Solyc07g…
GO:1901605	alpha-amino acid metabolic process	biological_process	0.76399	1	4	499	213	22235	3	Solyc02g080620.3,Solyc02g082190.3,Solyc01g080280.3	1	Solyc06g050630.3
GO:0032559	adenyl ribonucleotide binding	molecular_function	0.76613	1	69	499	3050	22235	59	Solyc03g007530.3,Solyc05g055330.3,Solyc01g104970.3,Solyc09g009940.3,Solyc05g021140.1,Solyc12g044820.2,Solyc10g080980.2,Solyc02g067760.3,Solyc03g121070.3,Solyc00g289230.2,Solyc04g058110.3,Solyc03g095310.3,Solyc06g062800.3,Solyc02g068300.3,Solyc02g087410.3,Solyc01g009300.3,Solyc07g005010.3,Solyc03g006030.3,Solyc09g008240.3,Solyc06g008800.2,Solyc05g007470.3,Solyc10g078390.2,Solyc02g084390.3,Solyc04g…	10	Solyc12g042750.2,Solyc02g091830.3,Solyc10g055720.2,Solyc05g055240.3,Solyc02g090970.1,Solyc07g065250.3,Solyc04g072030.1,Solyc04g007880.3,Solyc09g008830.3,Solyc02g087540.2
GO:0001882	nucleoside binding	molecular_function	0.76688	1	74	499	3263	22235	63	Solyc09g008240.3,Solyc03g006030.3,Solyc01g009300.3,Solyc07g005010.3,Solyc06g008800.2,Solyc05g007470.3,Solyc10g078390.2,Solyc02g084390.3,Solyc04g079710.3,Solyc09g075020.3,Solyc10g085460.2,Solyc04g082250.3,Solyc05g013280.3,Solyc04g009260.2,Solyc09g074250.3,Solyc06g008770.2,Solyc01g104970.3,Solyc03g007530.3,Solyc05g055330.3,Solyc10g080980.2,Solyc12g044820.2,Solyc02g067760.3,Solyc03g121070.3,Solyc05g…	11	Solyc02g091830.3,Solyc10g055720.2,Solyc05g055240.3,Solyc12g042750.2,Solyc02g087850.1,Solyc04g007880.3,Solyc09g008830.3,Solyc02g087540.2,Solyc02g090970.1,Solyc07g065250.3,Solyc04g072030.1
GO:0009108	coenzyme biosynthetic process	biological_process	0.76706	1	3	499	163	22235	3	Solyc02g077040.3,Solyc03g007530.3,Solyc08g082250.3	0
GO:0032555	purine ribonucleotide binding	molecular_function	0.76815	1	74	499	3265	22235	63	Solyc06g011480.2,Solyc06g065260.3,Solyc07g055440.2,Solyc11g006040.2,Solyc07g052790.2,Solyc05g009760.2,Solyc08g006880.3,Solyc09g091260.3,Solyc00g201160.3,Solyc01g102850.2,Solyc09g009380.3,Solyc04g078610.3,Solyc02g079140.2,Solyc06g053810.3,Solyc04g072265.1,Solyc09g060100.3,Solyc06g065670.3,Solyc04g005550.2,Solyc03g006100.3,Solyc03g046260.2,Solyc04g077330.3,Solyc01g087200.3,Solyc09g098290.3,Solyc10g…	11	Solyc07g065250.3,Solyc02g090970.1,Solyc04g072030.1,Solyc04g007880.3,Solyc02g087850.1,Solyc02g087540.2,Solyc09g008830.3,Solyc12g042750.2,Solyc02g091830.3,Solyc10g055720.2,Solyc05g055240.3
GO:0004871	signal transducer activity	molecular_function	0.76879	1	7	499	361	22235	7	Solyc04g076140.3,Solyc02g087410.3,Solyc12g011370.2,Solyc09g009970.3,Solyc09g008240.3,Solyc05g045650.3,Solyc03g007530.3	0
GO:0042398	cellular modified amino acid biosynthetic process	biological_process	0.76917	1	1	499	62	22235	1	Solyc08g082250.3	0
GO:0015078	hydrogen ion transmembrane transporter activity	molecular_function	0.77049	1	6	499	337	22235	5	Solyc06g065990.1,Solyc05g006980.3,Solyc09g090070.2,Solyc11g011180.2,Solyc03g111650.3	1	Solyc10g005100.3
GO:0000778	condensed nuclear chromosome kinetochore	cellular_component	0.77183	1	1	499	62	22235	0		1	Solyc04g072030.1
GO:0000780	condensed nuclear chromosome, centromeric region	cellular_component	0.77183	1	1	499	62	22235	0		1	Solyc04g072030.1
GO:0000942	condensed nuclear chromosome outer kinetochore	cellular_component	0.77183	1	1	499	62	22235	0		1	Solyc04g072030.1
GO:0042729	DASH complex	cellular_component	0.77183	1	1	499	62	22235	0		1	Solyc04g072030.1
GO:0015931	nucleobase-containing compound transport	biological_process	0.77318	1	1	499	61	22235	1	Solyc10g086730.2	0
GO:0019752	carboxylic acid metabolic process	biological_process	0.77328	1	15	499	726	22235	8	Solyc07g006300.3,Solyc02g080620.3,Solyc01g080280.3,Solyc02g063255.1,Solyc06g053900.3,Solyc02g082190.3,Solyc03g120450.3,Solyc05g053100.3	7	Solyc04g071150.3,Solyc10g083720.2,Solyc02g087540.2,Solyc09g065780.3,Solyc08g066260.3,Solyc04g076790.3,Solyc06g050630.3
GO:0007067	mitotic nuclear division	biological_process	0.77383	1	1	499	67	22235	0		1	Solyc04g072030.1
GO:0008289	lipid binding	molecular_function	0.77459	1	4	499	222	22235	1	Solyc06g065990.1	3	Solyc07g008060.1,Solyc04g073990.3,Solyc04g074830.1
GO:0008565	protein transporter activity	molecular_function	0.77835	1	1	499	64	22235	0		1	Solyc06g009640.2
GO:0004930	G-protein coupled receptor activity	molecular_function	0.78032	1	1	499	62	22235	1	Solyc03g007530.3	0
GO:0044459	plasma membrane part	cellular_component	0.78054	1	3	499	170	22235	2	Solyc05g008060.3,Solyc03g095310.3	1	Solyc10g005100.3
GO:0044430	cytoskeletal part	cellular_component	0.78089	1	5	499	281	22235	4	Solyc08g068400.3,Solyc10g084670.2,Solyc10g006820.3,Solyc04g072265.1	1	Solyc04g072030.1
GO:0044432	endoplasmic reticulum part	cellular_component	0.7813	1	3	499	171	22235	2	Solyc04g077330.3,Solyc01g109330.3	1	Solyc03g032020.3
GO:0031410	cytoplasmic vesicle	cellular_component	0.78204	1	2	499	118	22235	2	Solyc09g082190.1,Solyc06g062670.3	0
GO:0000902	cell morphogenesis	biological_process	0.78224	1	1	499	59	22235	1	Solyc09g091850.3	0
GO:0032989	cellular component morphogenesis	biological_process	0.78224	1	1	499	59	22235	1	Solyc09g091850.3	0
GO:0006073	cellular glucan metabolic process	biological_process	0.78285	1	2	499	115	22235	1	Solyc07g009130.3	1	Solyc02g062930.3
GO:0044042	glucan metabolic process	biological_process	0.78285	1	2	499	115	22235	1	Solyc07g009130.3	1	Solyc02g062930.3
GO:0005739	mitochondrion	cellular_component	0.7831	1	8	499	430	22235	8	Solyc03g046260.2,Solyc11g044360.2,Solyc11g011180.2,Solyc08g074270.3,Solyc06g065990.1,Solyc05g012060.3,Solyc10g079750.2,Solyc03g111650.3	0
GO:0051493	regulation of cytoskeleton organization	biological_process	0.78327	1	1	499	71	22235	1	Solyc08g068400.3	0
GO:0006887	exocytosis	biological_process	0.78543	1	1	499	62	22235	1	Solyc09g091550.3	0
GO:0031090	organelle membrane	cellular_component	0.78552	1	12	499	611	22235	11	Solyc09g082190.1,Solyc12g094610.2,Solyc06g065990.1,Solyc11g011180.2,Solyc04g082440.3,Solyc04g077330.3,Solyc03g046260.2,Solyc01g109330.3,Solyc03g111650.3,Solyc10g050323.1,Solyc06g062670.3	1	Solyc03g032020.3
GO:0000155	phosphorelay sensor kinase activity	molecular_function	0.78572	1	1	499	64	22235	1	Solyc09g009970.3	0
GO:1901136	carbohydrate derivative catabolic process	biological_process	0.7871	1	1	499	69	22235	1	Solyc04g016330.3	0
GO:0031324	negative regulation of cellular metabolic process	biological_process	0.78888	1	1	499	64	22235	0		1	Solyc05g011970.3
GO:0061025	membrane fusion	biological_process	0.78926	1	1	499	67	22235	1	Solyc06g065990.1	0
GO:0046486	glycerolipid metabolic process	biological_process	0.78972	1	3	499	169	22235	2	Solyc03g044740.3,Solyc04g007650.3	1	Solyc02g065280.3
GO:0043436	oxoacid metabolic process	biological_process	0.78976	1	15	499	735	22235	8	Solyc01g080280.3,Solyc02g080620.3,Solyc07g006300.3,Solyc05g053100.3,Solyc02g063255.1,Solyc06g053900.3,Solyc02g082190.3,Solyc03g120450.3	7	Solyc04g076790.3,Solyc09g065780.3,Solyc02g087540.2,Solyc08g066260.3,Solyc04g071150.3,Solyc10g083720.2,Solyc06g050630.3
GO:1901565	organonitrogen compound catabolic process	biological_process	0.78984	1	2	499	128	22235	1	Solyc08g068400.3	1	Solyc01g108560.3
GO:0003743	translation initiation factor activity	molecular_function	0.78997	1	1	499	66	22235	1	Solyc10g045290.2	0
GO:0015629	actin cytoskeleton	cellular_component	0.79175	1	1	499	70	22235	1	Solyc10g006820.3	0
GO:0016831	carboxy-lyase activity	molecular_function	0.79257	1	2	499	126	22235	0		2	Solyc08g066260.3,Solyc04g071150.3
GO:0044283	small molecule biosynthetic process	biological_process	0.7929	1	7	499	368	22235	4	Solyc02g080620.3,Solyc07g006300.3,Solyc06g053900.3,Solyc01g080280.3	3	Solyc04g074450.2,Solyc06g050630.3,Solyc09g065780.3
GO:0031982	vesicle	cellular_component	0.79374	1	2	499	121	22235	2	Solyc09g082190.1,Solyc06g062670.3	0
GO:0070011	peptidase activity, acting on L-amino acid peptides	molecular_function	0.79431	1	19	499	954	22235	15	Solyc04g054490.3,Solyc09g075140.3,Solyc10g024490.2,Solyc03g113340.3,Solyc02g077040.3,Solyc08g068400.3,Solyc04g082250.3,Solyc01g108460.2,Solyc01g079150.3,Solyc06g071500.3,Solyc02g063160.3,Solyc03g044740.3,Solyc06g019200.3,Solyc03g006970.1,Solyc05g009680.1	4	Solyc02g065280.3,Solyc01g108560.3,Solyc10g055760.2,Solyc02g069800.1
GO:0016071	mRNA metabolic process	biological_process	0.79439	1	4	499	232	22235	3	Solyc11g011180.2,Solyc04g009020.3,Solyc04g074750.3	1	Solyc06g009640.2
GO:0006082	organic acid metabolic process	biological_process	0.79472	1	15	499	738	22235	8	Solyc02g063255.1,Solyc06g053900.3,Solyc02g082190.3,Solyc03g120450.3,Solyc05g053100.3,Solyc07g006300.3,Solyc02g080620.3,Solyc01g080280.3	7	Solyc06g050630.3,Solyc04g071150.3,Solyc10g083720.2,Solyc09g065780.3,Solyc02g087540.2,Solyc08g066260.3,Solyc04g076790.3
GO:0097159	organic cyclic compound binding	molecular_function	0.79788	1	172	499	7764	22235	125	Solyc11g006470.2,Solyc11g006040.2,Solyc02g077590.1,Solyc05g006980.3,Solyc06g065260.3,Solyc01g102850.2,Solyc00g201160.3,Solyc12g008430.2,Solyc08g006880.3,Solyc07g052790.2,Solyc11g011180.2,Solyc01g096190.3,Solyc04g078610.3,Solyc09g009380.3,Solyc03g006100.3,Solyc04g005550.2,Solyc09g060100.3,Solyc04g072265.1,Solyc06g053810.3,Solyc04g072460.3,Solyc03g046260.2,Solyc04g045315.1,Solyc10g087010.2,Solyc05g…	47	Solyc02g083740.2,Solyc01g100370.3,Solyc07g065250.3,Solyc05g011970.3,Solyc08g066260.3,Solyc08g006110.3,Solyc02g087850.1,Solyc09g008830.3,Solyc03g121400.1,Solyc09g015770.3,Solyc10g055760.2,Solyc06g005650.2,Solyc03g111973.1,Solyc12g042750.2,Solyc04g076790.3,Solyc01g086960.3,Solyc01g095630.3,Solyc02g091830.3,Solyc08g005610.3,Solyc12g017310.2,Solyc01g087590.3,Solyc04g007890.3,Solyc10g051010.2,Solyc06g…
GO:1901363	heterocyclic compound binding	molecular_function	0.79788	1	172	499	7764	22235	125	Solyc10g087010.2,Solyc08g005725.1,Solyc05g056040.3,Solyc09g072620.3,Solyc01g006290.3,Solyc04g007650.3,Solyc04g005550.2,Solyc03g006100.3,Solyc09g060100.3,Solyc04g072460.3,Solyc06g053810.3,Solyc04g072265.1,Solyc03g046260.2,Solyc04g045315.1,Solyc01g102850.2,Solyc00g201160.3,Solyc07g052790.2,Solyc08g006880.3,Solyc12g008430.2,Solyc11g011180.2,Solyc09g009380.3,Solyc04g078610.3,Solyc01g096190.3,Solyc11g…	47	Solyc06g005650.2,Solyc02g087850.1,Solyc09g008830.3,Solyc03g121400.1,Solyc10g055760.2,Solyc09g015770.3,Solyc07g065250.3,Solyc05g011970.3,Solyc08g066260.3,Solyc08g006110.3,Solyc01g100370.3,Solyc02g083740.2,Solyc04g007890.3,Solyc10g051010.2,Solyc06g074120.3,Solyc01g095630.3,Solyc02g091830.3,Solyc08g005610.3,Solyc01g087590.3,Solyc12g017310.2,Solyc12g042750.2,Solyc04g076790.3,Solyc01g086960.3,Solyc03g…
GO:0035639	purine ribonucleoside triphosphate binding	molecular_function	0.80065	1	70	499	3116	22235	59	Solyc06g011480.2,Solyc06g065260.3,Solyc11g006040.2,Solyc07g055440.2,Solyc09g091260.3,Solyc08g006880.3,Solyc01g102850.2,Solyc00g201160.3,Solyc04g078610.3,Solyc09g009380.3,Solyc02g079140.2,Solyc04g072265.1,Solyc06g053810.3,Solyc09g060100.3,Solyc04g005550.2,Solyc06g065670.3,Solyc03g006100.3,Solyc03g046260.2,Solyc04g077330.3,Solyc01g087200.3,Solyc09g098290.3,Solyc10g006820.3,Solyc07g055560.3,Solyc04g…	11	Solyc07g065250.3,Solyc02g090970.1,Solyc04g072030.1,Solyc04g007880.3,Solyc02g087850.1,Solyc02g087540.2,Solyc09g008830.3,Solyc12g042750.2,Solyc02g091830.3,Solyc10g055720.2,Solyc05g055240.3
GO:0006518	peptide metabolic process	biological_process	0.80122	1	16	499	885	22235	10	Solyc04g080830.3,Solyc08g082120.2,Solyc05g007470.3,Solyc08g013850.1,Solyc03g111650.3,Solyc05g050015.1,Solyc10g045290.2,Solyc02g077040.3,Solyc05g009570.3,Solyc09g072620.3	6	Solyc03g111973.1,Solyc06g050630.3,Solyc02g083740.2,Solyc04g007770.3,Solyc02g031970.1,Solyc10g051010.2
GO:0001775	cell activation	biological_process	0.80261	1	1	499	69	22235	1	Solyc06g065990.1	0
GO:0030674	protein binding, bridging	molecular_function	0.80282	1	1	499	69	22235	1	Solyc06g065990.1	0
GO:0060090	binding, bridging	molecular_function	0.80282	1	1	499	69	22235	1	Solyc06g065990.1	0
GO:0044281	small molecule metabolic process	biological_process	0.80332	1	25	499	1220	22235	15	Solyc03g120450.3,Solyc02g082190.3,Solyc08g082250.3,Solyc05g053100.3,Solyc07g006300.3,Solyc06g065990.1,Solyc11g011180.2,Solyc02g080620.3,Solyc04g071615.1,Solyc09g009990.3,Solyc01g080280.3,Solyc02g063255.1,Solyc06g053900.3,Solyc03g096900.3,Solyc03g046260.2	10	Solyc04g074450.2,Solyc08g066260.3,Solyc04g076790.3,Solyc03g032020.3,Solyc06g050630.3,Solyc10g005100.3,Solyc10g083720.2,Solyc04g071150.3,Solyc09g065780.3,Solyc02g087540.2
GO:0012505	endomembrane system	cellular_component	0.80376	1	9	499	470	22235	6	Solyc10g050323.1,Solyc01g109330.3,Solyc06g062670.3,Solyc04g077330.3,Solyc10g078265.1,Solyc09g082190.1	3	Solyc01g100370.3,Solyc12g042750.2,Solyc03g032020.3
GO:0018130	heterocycle biosynthetic process	biological_process	0.80481	1	60	499	2867	22235	33	Solyc02g077590.1,Solyc03g083240.3,Solyc05g006980.3,Solyc08g008500.3,Solyc03g007530.3,Solyc05g012510.3,Solyc04g080790.3,Solyc03g121070.3,Solyc11g011180.2,Solyc06g071600.3,Solyc04g081000.3,Solyc12g007230.2,Solyc07g008590.1,Solyc02g077040.3,Solyc07g056280.3,Solyc03g046260.2,Solyc08g061630.3,Solyc01g108460.2,Solyc09g097970.3,Solyc04g072265.1,Solyc07g006600.1,Solyc02g089940.3,Solyc04g072460.3,Solyc07g…	27	Solyc01g099200.3,Solyc10g005100.3,Solyc03g097100.1,Solyc01g100370.3,Solyc06g075780.2,Solyc01g106390.3,Solyc06g009640.2,Solyc03g093560.1,Solyc05g011970.3,Solyc06g076050.3,Solyc08g006110.3,Solyc04g078550.3,Solyc03g121400.1,Solyc09g015770.3,Solyc10g055760.2,Solyc10g006130.1,Solyc01g095630.3,Solyc06g066370.3,Solyc07g053740.1,Solyc04g077220.3,Solyc01g066710.3,Solyc04g074450.2,Solyc10g009120.2,Solyc11g…
GO:0006412	translation	biological_process	0.80683	1	15	499	842	22235	9	Solyc08g082120.2,Solyc08g013850.1,Solyc05g007470.3,Solyc10g045290.2,Solyc04g080830.3,Solyc02g077040.3,Solyc05g050015.1,Solyc03g111650.3,Solyc05g009570.3	6	Solyc06g050630.3,Solyc03g111973.1,Solyc04g007770.3,Solyc02g083740.2,Solyc10g051010.2,Solyc02g031970.1
GO:0006323	DNA packaging	biological_process	0.80704	1	1	499	70	22235	0		1	Solyc04g007890.3
GO:0009058	biosynthetic process	biological_process	0.80741	1	107	499	4983	22235	62	Solyc12g008980.2,Solyc04g071970.3,Solyc06g071600.3,Solyc07g006300.3,Solyc02g080620.3,Solyc03g120450.3,Solyc07g056280.3,Solyc12g007230.2,Solyc10g045290.2,Solyc03g121070.3,Solyc09g082990.3,Solyc04g080790.3,Solyc05g012510.3,Solyc09g090510.3,Solyc03g007530.3,Solyc01g106460.3,Solyc06g065990.1,Solyc08g015965.1,Solyc05g009570.3,Solyc06g008770.2,Solyc02g082190.3,Solyc04g079710.3,Solyc09g097970.3,Solyc05g…	45	Solyc04g076790.3,Solyc04g007770.3,Solyc10g005100.3,Solyc06g009640.2,Solyc03g111973.1,Solyc01g106390.3,Solyc06g050630.3,Solyc06g075780.2,Solyc12g010540.1,Solyc10g051010.2,Solyc06g074120.3,Solyc10g009120.2,Solyc01g087590.3,Solyc06g066370.3,Solyc04g008930.2,Solyc01g095630.3,Solyc10g006130.1,Solyc08g066260.3,Solyc08g006110.3,Solyc06g076050.3,Solyc02g065280.3,Solyc05g011970.3,Solyc02g031970.1,Solyc04g…
GO:0019438	aromatic compound biosynthetic process	biological_process	0.80782	1	59	499	2827	22235	33	Solyc06g065990.1,Solyc08g015965.1,Solyc05g012060.3,Solyc07g040700.2,Solyc11g044360.2,Solyc06g008770.2,Solyc01g106460.3,Solyc02g082190.3,Solyc08g082250.3,Solyc05g056040.3,Solyc08g061630.3,Solyc01g108460.2,Solyc03g046260.2,Solyc09g097970.3,Solyc04g072460.3,Solyc04g072265.1,Solyc02g089940.3,Solyc07g006600.1,Solyc06g071600.3,Solyc11g011180.2,Solyc02g080620.3,Solyc04g081000.3,Solyc02g077040.3,Solyc07g…	26	Solyc01g066710.3,Solyc06g074120.3,Solyc10g009120.2,Solyc11g012980.1,Solyc06g005650.2,Solyc09g007900.3,Solyc03g121400.1,Solyc10g055760.2,Solyc09g015770.3,Solyc01g095630.3,Solyc10g006130.1,Solyc07g053740.1,Solyc04g077220.3,Solyc06g066370.3,Solyc06g076050.3,Solyc05g011970.3,Solyc08g006110.3,Solyc04g078550.3,Solyc10g005100.3,Solyc01g099200.3,Solyc01g100370.3,Solyc06g075780.2,Solyc06g009640.2,Solyc03g…
GO:0009110	vitamin biosynthetic process	biological_process	0.80872	1	1	499	69	22235	0		1	Solyc04g074450.2
GO:0042364	water-soluble vitamin biosynthetic process	biological_process	0.80872	1	1	499	69	22235	0		1	Solyc04g074450.2
GO:0008652	cellular amino acid biosynthetic process	biological_process	0.80892	1	3	499	178	22235	2	Solyc01g080280.3,Solyc02g080620.3	1	Solyc06g050630.3
GO:0006575	cellular modified amino acid metabolic process	biological_process	0.80939	1	1	499	70	22235	1	Solyc08g082250.3	0
GO:0072527	pyrimidine-containing compound metabolic process	biological_process	0.80943	1	1	499	68	22235	1	Solyc02g082190.3	0
GO:0006400	tRNA modification	biological_process	0.80955	1	3	499	176	22235	3	Solyc05g055330.3,Solyc04g072265.1,Solyc03g118750.3	0
GO:0006796	phosphate-containing compound metabolic process	biological_process	0.81158	1	43	499	1994	22235	33	Solyc04g028440.1,Solyc07g005010.3,Solyc01g009300.3,Solyc03g044740.3,Solyc03g006100.3,Solyc03g006030.3,Solyc09g060100.3,Solyc02g063255.1,Solyc04g077330.3,Solyc04g016330.3,Solyc03g046260.2,Solyc10g078390.2,Solyc09g074250.3,Solyc09g098290.3,Solyc05g013280.3,Solyc07g055560.3,Solyc04g079710.3,Solyc02g082190.3,Solyc04g007650.3,Solyc11g070170.2,Solyc06g065990.1,Solyc03g096900.3,Solyc03g007530.3,Solyc01g…	10	Solyc04g007880.3,Solyc01g094870.2,Solyc10g055720.2,Solyc03g032020.3,Solyc03g097100.1,Solyc10g083720.2,Solyc10g005100.3,Solyc07g065250.3,Solyc02g090970.1,Solyc02g065280.3
GO:0009617	response to bacterium	biological_process	0.81241	1	1	499	73	22235	0		1	Solyc08g066260.3
GO:0042742	defense response to bacterium	biological_process	0.81241	1	1	499	73	22235	0		1	Solyc08g066260.3
GO:0051274	beta-glucan biosynthetic process	biological_process	0.81407	1	1	499	65	22235	1	Solyc07g009130.3	0
GO:0060089	molecular transducer activity	molecular_function	0.81409	1	7	499	383	22235	7	Solyc12g011370.2,Solyc09g009970.3,Solyc09g008240.3,Solyc03g007530.3,Solyc05g045650.3,Solyc04g076140.3,Solyc02g087410.3	0
GO:0003724	RNA helicase activity	molecular_function	0.81508	1	3	499	175	22235	2	Solyc05g007470.3,Solyc04g072265.1	1	Solyc02g087540.2
GO:0008237	metallopeptidase activity	molecular_function	0.81656	1	2	499	126	22235	2	Solyc04g082250.3,Solyc06g019200.3	0
GO:0006793	phosphorus metabolic process	biological_process	0.81756	1	43	499	2000	22235	33	Solyc04g007650.3,Solyc06g065990.1,Solyc11g070170.2,Solyc05g013280.3,Solyc09g074250.3,Solyc09g098290.3,Solyc02g082190.3,Solyc04g079710.3,Solyc07g055560.3,Solyc04g016330.3,Solyc03g046260.2,Solyc04g077330.3,Solyc10g078390.2,Solyc04g028440.1,Solyc03g006030.3,Solyc03g006100.3,Solyc09g060100.3,Solyc02g063255.1,Solyc07g005010.3,Solyc01g009300.3,Solyc03g044740.3,Solyc09g009380.3,Solyc11g011180.2,Solyc02g…	10	Solyc10g055720.2,Solyc04g007880.3,Solyc01g094870.2,Solyc02g065280.3,Solyc07g065250.3,Solyc02g090970.1,Solyc03g097100.1,Solyc10g005100.3,Solyc10g083720.2,Solyc03g032020.3
GO:0008047	enzyme activator activity	molecular_function	0.81861	1	1	499	67	22235	0		1	Solyc03g006610.3
GO:0003857	3-hydroxyacyl-CoA dehydrogenase activity	molecular_function	0.82003	1	1	499	69	22235	1	Solyc05g053100.3	0
GO:1901360	organic cyclic compound metabolic process	biological_process	0.82158	1	104	499	4844	22235	62	Solyc07g056280.3,Solyc12g007230.2,Solyc12g008980.2,Solyc04g071970.3,Solyc06g071600.3,Solyc08g074270.3,Solyc02g080620.3,Solyc03g121070.3,Solyc09g082990.3,Solyc04g080790.3,Solyc04g074750.3,Solyc05g012510.3,Solyc05g055330.3,Solyc09g090510.3,Solyc03g007530.3,Solyc05g013280.3,Solyc04g082250.3,Solyc10g085460.2,Solyc05g053100.3,Solyc02g082190.3,Solyc08g068400.3,Solyc04g071615.1,Solyc01g106460.3,Solyc06g…	42	Solyc06g009640.2,Solyc01g106390.3,Solyc06g050630.3,Solyc06g075780.2,Solyc12g010540.1,Solyc10g005100.3,Solyc10g083720.2,Solyc06g071725.1,Solyc06g074120.3,Solyc10g009120.2,Solyc06g066370.3,Solyc04g008930.2,Solyc01g095630.3,Solyc10g006130.1,Solyc01g087590.3,Solyc04g078550.3,Solyc08g006110.3,Solyc01g108560.3,Solyc06g076050.3,Solyc09g018070.2,Solyc05g011970.3,Solyc03g093560.1,Solyc03g032020.3,Solyc01g…
GO:0044448	cell cortex part	cellular_component	0.82171	1	1	499	68	22235	1	Solyc09g091550.3	0
GO:0006766	vitamin metabolic process	biological_process	0.82203	1	1	499	72	22235	0		1	Solyc04g074450.2
GO:0006767	water-soluble vitamin metabolic process	biological_process	0.82203	1	1	499	72	22235	0		1	Solyc04g074450.2
GO:0006468	protein phosphorylation	biological_process	0.82316	1	27	499	1277	22235	23	Solyc04g028440.1,Solyc07g005010.3,Solyc01g009300.3,Solyc09g060100.3,Solyc01g104970.3,Solyc03g006030.3,Solyc03g006100.3,Solyc06g065260.3,Solyc04g058110.3,Solyc00g289230.2,Solyc10g078390.2,Solyc11g006040.2,Solyc04g077330.3,Solyc02g068300.3,Solyc09g074250.3,Solyc09g091260.3,Solyc09g098290.3,Solyc05g013280.3,Solyc07g055560.3,Solyc00g201160.3,Solyc04g079710.3,Solyc09g009380.3,Solyc11g070170.2	4	Solyc04g007880.3,Solyc10g055720.2,Solyc07g065250.3,Solyc02g090970.1
GO:0043603	cellular amide metabolic process	biological_process	0.82374	1	17	499	946	22235	11	Solyc09g072620.3,Solyc05g009570.3,Solyc02g077040.3,Solyc10g045290.2,Solyc05g050015.1,Solyc03g111650.3,Solyc08g062580.1,Solyc04g080830.3,Solyc08g013850.1,Solyc05g007470.3,Solyc08g082120.2	6	Solyc02g031970.1,Solyc10g051010.2,Solyc02g083740.2,Solyc04g007770.3,Solyc06g050630.3,Solyc03g111973.1
GO:0050794	regulation of cellular process	biological_process	0.82406	1	73	499	3459	22235	48	Solyc08g061630.3,Solyc03g111650.3,Solyc04g080830.3,Solyc04g028440.1,Solyc04g072460.3,Solyc07g006600.1,Solyc04g072265.1,Solyc05g012060.3,Solyc11g044360.2,Solyc07g040700.2,Solyc05g056040.3,Solyc05g006980.3,Solyc03g083240.3,Solyc02g077590.1,Solyc08g008500.3,Solyc08g013850.1,Solyc04g081000.3,Solyc04g078610.3,Solyc01g102850.2,Solyc07g052780.3,Solyc07g008590.1,Solyc10g078265.1,Solyc09g097970.3,Solyc09g…	25	Solyc03g121400.1,Solyc10g055760.2,Solyc09g015770.3,Solyc10g074740.1,Solyc02g087850.1,Solyc04g077220.3,Solyc07g053740.1,Solyc06g083390.3,Solyc01g099580.2,Solyc11g012980.1,Solyc03g097100.1,Solyc06g005260.3,Solyc03g093560.1,Solyc06g076050.3,Solyc05g011970.3,Solyc08g006110.3,Solyc04g078550.3,Solyc06g073245.1,Solyc01g095630.3,Solyc10g006130.1,Solyc06g066370.3,Solyc06g074120.3,Solyc10g051010.2,Solyc10g…
GO:0043604	amide biosynthetic process	biological_process	0.82653	1	16	499	901	22235	10	Solyc05g050015.1,Solyc03g111650.3,Solyc04g080830.3,Solyc08g013850.1,Solyc05g007470.3,Solyc08g082120.2,Solyc09g072620.3,Solyc05g009570.3,Solyc02g077040.3,Solyc10g045290.2	6	Solyc04g007770.3,Solyc02g083740.2,Solyc06g050630.3,Solyc03g111973.1,Solyc02g031970.1,Solyc10g051010.2
GO:0005057	receptor signaling protein activity	molecular_function	0.82678	1	1	499	73	22235	1	Solyc09g009970.3	0
GO:0006913	nucleocytoplasmic transport	biological_process	0.82775	1	1	499	71	22235	1	Solyc10g086730.2	0
GO:0051169	nuclear transport	biological_process	0.82775	1	1	499	71	22235	1	Solyc10g086730.2	0
GO:0004866	endopeptidase inhibitor activity	molecular_function	0.82847	1	1	499	92	22235	1	Solyc06g053900.3	0
GO:0061135	endopeptidase regulator activity	molecular_function	0.82847	1	1	499	92	22235	1	Solyc06g053900.3	0
GO:0050789	regulation of biological process	biological_process	0.83034	1	76	499	3599	22235	50	Solyc08g074270.3,Solyc06g071600.3,Solyc08g079180.3,Solyc02g087410.3,Solyc04g076140.3,Solyc07g056280.3,Solyc12g007230.2,Solyc03g121070.3,Solyc04g080790.3,Solyc08g008630.3,Solyc02g084720.3,Solyc05g012510.3,Solyc03g007530.3,Solyc05g007520.1,Solyc01g106460.3,Solyc06g065990.1,Solyc09g009970.3,Solyc08g015965.1,Solyc01g058210.2,Solyc06g008770.2,Solyc10g085460.2,Solyc05g053100.3,Solyc08g068400.3,Solyc09g…	26	Solyc06g009640.2,Solyc10g051010.2,Solyc06g074120.3,Solyc10g009120.2,Solyc06g073245.1,Solyc06g066370.3,Solyc01g095630.3,Solyc10g006130.1,Solyc08g006110.3,Solyc06g076050.3,Solyc05g011970.3,Solyc04g078550.3,Solyc03g097100.1,Solyc03g093560.1,Solyc06g005260.3,Solyc11g012980.1,Solyc04g074450.2,Solyc01g099580.2,Solyc10g055760.2,Solyc09g015770.3,Solyc03g121400.1,Solyc07g053740.1,Solyc04g077220.3,Solyc06g…
GO:0005102	receptor binding	molecular_function	0.83056	1	5	499	295	22235	4	Solyc09g082190.1,Solyc03g006100.3,Solyc06g065990.1,Solyc09g098290.3	1	Solyc06g083390.3
GO:0005524	ATP binding	molecular_function	0.83064	1	64	499	2896	22235	54	Solyc07g055440.2,Solyc11g006040.2,Solyc06g065260.3,Solyc01g102850.2,Solyc00g201160.3,Solyc08g006880.3,Solyc09g091260.3,Solyc02g079140.2,Solyc09g009380.3,Solyc04g078610.3,Solyc09g060100.3,Solyc06g065670.3,Solyc03g006100.3,Solyc06g053810.3,Solyc04g072265.1,Solyc04g077330.3,Solyc03g046260.2,Solyc10g006820.3,Solyc07g055560.3,Solyc01g087200.3,Solyc09g098290.3,Solyc09g075140.3,Solyc11g070170.2,Solyc09g…	10	Solyc02g090970.1,Solyc07g065250.3,Solyc04g072030.1,Solyc04g007880.3,Solyc09g008830.3,Solyc02g087540.2,Solyc12g042750.2,Solyc02g091830.3,Solyc10g055720.2,Solyc05g055240.3
GO:0051273	beta-glucan metabolic process	biological_process	0.83145	1	1	499	69	22235	1	Solyc07g009130.3	0
GO:0005856	cytoskeleton	cellular_component	0.83336	1	5	499	303	22235	4	Solyc08g068400.3,Solyc10g084670.2,Solyc10g006820.3,Solyc04g072265.1	1	Solyc04g072030.1
GO:0016891	endoribonuclease activity, producing 5'-phosphomonoesters	molecular_function	0.8371	1	1	499	94	22235	1	Solyc05g055330.3	0
GO:0009247	glycolipid biosynthetic process	biological_process	0.83761	1	1	499	76	22235	0		1	Solyc01g094870.2
GO:0046467	membrane lipid biosynthetic process	biological_process	0.83761	1	1	499	76	22235	0		1	Solyc01g094870.2
GO:1902589	single-organism organelle organization	biological_process	0.83892	1	7	499	415	22235	6	Solyc06g065990.1,Solyc08g068400.3,Solyc02g063160.3,Solyc01g005080.3,Solyc04g082440.3,Solyc04g008290.3	1	Solyc04g072030.1
GO:0030414	peptidase inhibitor activity	molecular_function	0.84101	1	1	499	96	22235	1	Solyc06g053900.3	0
GO:0061134	peptidase regulator activity	molecular_function	0.84101	1	1	499	96	22235	1	Solyc06g053900.3	0
GO:0065007	biological regulation	biological_process	0.84188	1	79	499	3751	22235	52	Solyc02g077590.1,Solyc05g006980.3,Solyc03g083240.3,Solyc08g008500.3,Solyc08g013850.1,Solyc04g081000.3,Solyc04g078610.3,Solyc07g008590.1,Solyc01g102850.2,Solyc07g052780.3,Solyc08g061630.3,Solyc03g111650.3,Solyc04g080830.3,Solyc07g006600.1,Solyc04g072265.1,Solyc04g072460.3,Solyc04g028440.1,Solyc07g040700.2,Solyc11g044360.2,Solyc05g012060.3,Solyc10g086660.2,Solyc05g056040.3,Solyc03g007530.3,Solyc02g…	27	Solyc03g097100.1,Solyc06g005260.3,Solyc03g093560.1,Solyc05g011970.3,Solyc06g076050.3,Solyc08g006110.3,Solyc04g078550.3,Solyc05g011960.3,Solyc03g121400.1,Solyc09g015770.3,Solyc10g055760.2,Solyc10g074740.1,Solyc02g087850.1,Solyc06g083390.3,Solyc07g053740.1,Solyc04g077220.3,Solyc04g074450.2,Solyc01g099580.2,Solyc11g012980.1,Solyc06g009640.2,Solyc06g073245.1,Solyc10g006130.1,Solyc01g095630.3,Solyc06g…
GO:0000777	condensed chromosome kinetochore	cellular_component	0.84194	1	1	499	79	22235	0		1	Solyc04g072030.1
GO:0000779	condensed chromosome, centromeric region	cellular_component	0.84194	1	1	499	79	22235	0		1	Solyc04g072030.1
GO:0000940	condensed chromosome outer kinetochore	cellular_component	0.84194	1	1	499	79	22235	0		1	Solyc04g072030.1
GO:0006325	chromatin organization	biological_process	0.84202	1	3	499	201	22235	1	Solyc02g067760.3	2	Solyc04g007890.3,Solyc05g055240.3
GO:0034654	nucleobase-containing compound biosynthetic process	biological_process	0.8421	1	53	499	2607	22235	31	Solyc09g097970.3,Solyc01g108460.2,Solyc08g061630.3,Solyc03g046260.2,Solyc04g072460.3,Solyc02g089940.3,Solyc07g006600.1,Solyc04g072265.1,Solyc01g106460.3,Solyc05g012060.3,Solyc06g065990.1,Solyc08g015965.1,Solyc06g008770.2,Solyc11g044360.2,Solyc07g040700.2,Solyc08g082250.3,Solyc05g056040.3,Solyc02g082190.3,Solyc08g008500.3,Solyc05g006980.3,Solyc03g083240.3,Solyc02g077590.1,Solyc03g121070.3,Solyc04g…	22	Solyc10g055760.2,Solyc09g015770.3,Solyc03g121400.1,Solyc04g077220.3,Solyc07g053740.1,Solyc06g066370.3,Solyc01g095630.3,Solyc10g006130.1,Solyc06g074120.3,Solyc11g012980.1,Solyc10g009120.2,Solyc06g005650.2,Solyc01g100370.3,Solyc10g005100.3,Solyc01g099200.3,Solyc03g093560.1,Solyc06g009640.2,Solyc06g075780.2,Solyc08g006110.3,Solyc06g076050.3,Solyc05g011970.3,Solyc04g078550.3
GO:0006351	transcription, DNA-templated	biological_process	0.8426	1	47	499	2331	22235	26	Solyc05g056040.3,Solyc08g015965.1,Solyc05g012060.3,Solyc07g040700.2,Solyc11g044360.2,Solyc06g008770.2,Solyc01g106460.3,Solyc04g072460.3,Solyc04g072265.1,Solyc02g089940.3,Solyc07g006600.1,Solyc01g108460.2,Solyc08g061630.3,Solyc09g097970.3,Solyc07g056280.3,Solyc12g007230.2,Solyc07g008590.1,Solyc06g071600.3,Solyc04g081000.3,Solyc05g012510.3,Solyc03g121070.3,Solyc04g080790.3,Solyc03g083240.3,Solyc05g…	21	Solyc06g005650.2,Solyc06g074120.3,Solyc10g009120.2,Solyc11g012980.1,Solyc01g095630.3,Solyc10g006130.1,Solyc07g053740.1,Solyc04g077220.3,Solyc06g066370.3,Solyc03g121400.1,Solyc10g055760.2,Solyc09g015770.3,Solyc04g078550.3,Solyc06g076050.3,Solyc05g011970.3,Solyc08g006110.3,Solyc06g075780.2,Solyc06g009640.2,Solyc03g093560.1,Solyc01g099200.3,Solyc01g100370.3
GO:0097659	nucleic acid-templated transcription	biological_process	0.8426	1	47	499	2331	22235	26	Solyc01g106460.3,Solyc08g015965.1,Solyc05g012060.3,Solyc11g044360.2,Solyc07g040700.2,Solyc06g008770.2,Solyc05g056040.3,Solyc09g097970.3,Solyc08g061630.3,Solyc01g108460.2,Solyc04g072460.3,Solyc04g072265.1,Solyc07g006600.1,Solyc02g089940.3,Solyc04g081000.3,Solyc06g071600.3,Solyc07g056280.3,Solyc12g007230.2,Solyc07g008590.1,Solyc08g008500.3,Solyc03g083240.3,Solyc05g006980.3,Solyc02g077590.1,Solyc03g…	21	Solyc06g074120.3,Solyc10g009120.2,Solyc11g012980.1,Solyc06g005650.2,Solyc10g055760.2,Solyc09g015770.3,Solyc03g121400.1,Solyc07g053740.1,Solyc04g077220.3,Solyc06g066370.3,Solyc01g095630.3,Solyc10g006130.1,Solyc08g006110.3,Solyc06g076050.3,Solyc05g011970.3,Solyc04g078550.3,Solyc01g100370.3,Solyc01g099200.3,Solyc06g009640.2,Solyc03g093560.1,Solyc06g075780.2
GO:0044264	cellular polysaccharide metabolic process	biological_process	0.84354	1	2	499	132	22235	1	Solyc07g009130.3	1	Solyc02g062930.3
GO:0009250	glucan biosynthetic process	biological_process	0.84466	1	1	499	72	22235	1	Solyc07g009130.3	0
GO:0016773	phosphotransferase activity, alcohol group as acceptor	molecular_function	0.8455	1	35	499	1644	22235	28	Solyc04g007650.3,Solyc09g009970.3,Solyc11g070170.2,Solyc05g013280.3,Solyc09g074250.3,Solyc09g098290.3,Solyc04g079710.3,Solyc07g055560.3,Solyc04g077330.3,Solyc10g078390.2,Solyc03g006100.3,Solyc09g008240.3,Solyc03g006030.3,Solyc09g060100.3,Solyc01g009300.3,Solyc07g005010.3,Solyc09g009380.3,Solyc02g068300.3,Solyc09g091260.3,Solyc02g087410.3,Solyc00g201160.3,Solyc04g058110.3,Solyc06g065260.3,Solyc00g…	7	Solyc10g055720.2,Solyc09g008830.3,Solyc04g007880.3,Solyc02g091830.3,Solyc07g065250.3,Solyc02g090970.1,Solyc10g083720.2
GO:0000794	condensed nuclear chromosome	cellular_component	0.84861	1	1	499	81	22235	0		1	Solyc04g072030.1
GO:0048870	cell motility	biological_process	0.84975	1	1	499	80	22235	0		1	Solyc04g072030.1
GO:0051674	localization of cell	biological_process	0.84975	1	1	499	80	22235	0		1	Solyc04g072030.1
GO:0098797	plasma membrane protein complex	cellular_component	0.84999	1	1	499	77	22235	1	Solyc05g008060.3	0
GO:0005886	plasma membrane	cellular_component	0.85047	1	5	499	303	22235	4	Solyc11g006020.2,Solyc03g095310.3,Solyc05g008060.3,Solyc02g082760.3	1	Solyc10g005100.3
GO:0006397	mRNA processing	biological_process	0.85094	1	3	499	202	22235	2	Solyc11g011180.2,Solyc04g009020.3	1	Solyc06g009640.2
GO:0043207	response to external biotic stimulus	biological_process	0.85182	1	2	499	149	22235	1	Solyc06g071600.3	1	Solyc08g066260.3
GO:0051707	response to other organism	biological_process	0.85182	1	2	499	149	22235	1	Solyc06g071600.3	1	Solyc08g066260.3
GO:0043412	macromolecule modification	biological_process	0.85266	1	46	499	2158	22235	34	Solyc11g070170.2,Solyc07g055560.3,Solyc04g079710.3,Solyc09g098290.3,Solyc09g074250.3,Solyc10g085460.2,Solyc05g013280.3,Solyc10g078390.2,Solyc04g077330.3,Solyc07g005010.3,Solyc12g094610.2,Solyc01g009300.3,Solyc09g060100.3,Solyc04g005550.2,Solyc09g015140.2,Solyc03g006030.3,Solyc06g065670.3,Solyc03g006100.3,Solyc04g072265.1,Solyc04g028440.1,Solyc09g009380.3,Solyc00g201160.3,Solyc03g118750.3,Solyc09g…	12	Solyc06g005650.2,Solyc10g085590.1,Solyc10g055720.2,Solyc02g087850.1,Solyc04g007880.3,Solyc09g008430.3,Solyc02g090970.1,Solyc07g065250.3,Solyc07g063650.3,Solyc10g008400.2,Solyc04g071030.1,Solyc12g010540.1
GO:0005938	cell cortex	cellular_component	0.85328	1	1	499	75	22235	1	Solyc09g091550.3	0
GO:0004386	helicase activity	molecular_function	0.85426	1	7	499	388	22235	6	Solyc06g065670.3,Solyc04g082250.3,Solyc05g013280.3,Solyc05g007470.3,Solyc10g080980.2,Solyc04g072265.1	1	Solyc02g087540.2
GO:0008168	methyltransferase activity	molecular_function	0.85795	1	9	499	518	22235	6	Solyc03g118750.3,Solyc02g088560.3,Solyc09g091550.3,Solyc10g085460.2,Solyc09g090510.3,Solyc04g082750.3	3	Solyc04g008930.2,Solyc12g010540.1,Solyc11g011580.2
GO:1990234	transferase complex	cellular_component	0.85805	1	8	499	491	22235	3	Solyc02g091710.3,Solyc12g006230.2,Solyc00g136260.1	5	Solyc10g008400.2,Solyc01g066430.3,Solyc04g074450.2,Solyc04g007500.1,Solyc08g082310.3
GO:0006281	DNA repair	biological_process	0.85856	1	8	499	442	22235	6	Solyc06g065670.3,Solyc05g007470.3,Solyc04g082250.3,Solyc05g013280.3,Solyc04g072265.1,Solyc06g071600.3	2	Solyc02g087540.2,Solyc10g008400.2
GO:0006915	apoptotic process	biological_process	0.85939	1	1	499	78	22235	1	Solyc08g008630.3	0
GO:0012501	programmed cell death	biological_process	0.85939	1	1	499	78	22235	1	Solyc08g008630.3	0
GO:0006979	response to oxidative stress	biological_process	0.86118	1	2	499	149	22235	2	Solyc01g006290.3,Solyc04g074640.3	0
GO:0044429	mitochondrial part	cellular_component	0.86204	1	5	499	319	22235	5	Solyc03g111650.3,Solyc06g065990.1,Solyc08g074270.3,Solyc03g046260.2,Solyc11g011180.2	0
GO:0006464	cellular protein modification process	biological_process	0.86297	1	40	499	1906	22235	29	Solyc09g009380.3,Solyc02g068300.3,Solyc09g091260.3,Solyc03g118750.3,Solyc00g201160.3,Solyc06g065260.3,Solyc00g289230.2,Solyc04g058110.3,Solyc04g082440.3,Solyc11g006040.2,Solyc09g090510.3,Solyc01g104970.3,Solyc11g070170.2,Solyc09g098290.3,Solyc09g074250.3,Solyc05g013280.3,Solyc07g055560.3,Solyc04g079710.3,Solyc04g077330.3,Solyc10g078390.2,Solyc04g028440.1,Solyc07g005010.3,Solyc12g094610.2,Solyc01g…	11	Solyc09g008430.3,Solyc07g065250.3,Solyc07g063650.3,Solyc02g090970.1,Solyc10g008400.2,Solyc04g071030.1,Solyc12g010540.1,Solyc06g005650.2,Solyc10g055720.2,Solyc10g085590.1,Solyc04g007880.3
GO:0036211	protein modification process	biological_process	0.86297	1	40	499	1906	22235	29	Solyc05g013280.3,Solyc09g074250.3,Solyc09g098290.3,Solyc04g079710.3,Solyc07g055560.3,Solyc11g070170.2,Solyc04g028440.1,Solyc03g006030.3,Solyc06g065670.3,Solyc03g006100.3,Solyc09g015140.2,Solyc09g060100.3,Solyc07g005010.3,Solyc01g009300.3,Solyc12g094610.2,Solyc04g077330.3,Solyc10g078390.2,Solyc02g068300.3,Solyc09g091260.3,Solyc03g118750.3,Solyc00g201160.3,Solyc09g009380.3,Solyc01g104970.3,Solyc09g…	11	Solyc06g005650.2,Solyc04g007880.3,Solyc10g055720.2,Solyc10g085590.1,Solyc07g063650.3,Solyc07g065250.3,Solyc02g090970.1,Solyc09g008430.3,Solyc12g010540.1,Solyc04g071030.1,Solyc10g008400.2
GO:0004252	serine-type endopeptidase activity	molecular_function	0.86523	1	3	499	212	22235	3	Solyc01g079150.3,Solyc06g071500.3,Solyc03g006970.1	0
GO:0070838	divalent metal ion transport	biological_process	0.86748	1	2	499	141	22235	1	Solyc03g006030.3	1	Solyc04g072030.1
GO:0042157	lipoprotein metabolic process	biological_process	0.86765	1	1	499	86	22235	1	Solyc06g065990.1	0
GO:0010605	negative regulation of macromolecule metabolic process	biological_process	0.86813	1	1	499	85	22235	0		1	Solyc05g011970.3
GO:0016310	phosphorylation	biological_process	0.86818	1	29	499	1416	22235	24	Solyc04g058110.3,Solyc06g065260.3,Solyc00g289230.2,Solyc04g077330.3,Solyc11g006040.2,Solyc10g078390.2,Solyc04g028440.1,Solyc03g006030.3,Solyc03g006100.3,Solyc02g063255.1,Solyc01g104970.3,Solyc09g060100.3,Solyc01g009300.3,Solyc07g005010.3,Solyc09g009380.3,Solyc11g070170.2,Solyc05g013280.3,Solyc02g068300.3,Solyc09g091260.3,Solyc09g074250.3,Solyc09g098290.3,Solyc04g079710.3,Solyc00g201160.3,Solyc07g…	5	Solyc10g055720.2,Solyc10g083720.2,Solyc04g007880.3,Solyc07g065250.3,Solyc02g090970.1
GO:0032774	RNA biosynthetic process	biological_process	0.86868	1	47	499	2363	22235	26	Solyc06g071600.3,Solyc04g081000.3,Solyc12g007230.2,Solyc07g008590.1,Solyc07g056280.3,Solyc02g077590.1,Solyc03g083240.3,Solyc05g006980.3,Solyc08g008500.3,Solyc05g012510.3,Solyc04g080790.3,Solyc03g121070.3,Solyc07g040700.2,Solyc11g044360.2,Solyc06g008770.2,Solyc08g015965.1,Solyc05g012060.3,Solyc01g106460.3,Solyc05g056040.3,Solyc08g061630.3,Solyc01g108460.2,Solyc09g097970.3,Solyc04g072265.1,Solyc02g…	21	Solyc05g011970.3,Solyc06g076050.3,Solyc08g006110.3,Solyc04g078550.3,Solyc01g099200.3,Solyc01g100370.3,Solyc06g075780.2,Solyc06g009640.2,Solyc03g093560.1,Solyc10g009120.2,Solyc11g012980.1,Solyc06g074120.3,Solyc06g005650.2,Solyc03g121400.1,Solyc09g015770.3,Solyc10g055760.2,Solyc10g006130.1,Solyc01g095630.3,Solyc06g066370.3,Solyc07g053740.1,Solyc04g077220.3
GO:0098798	mitochondrial protein complex	cellular_component	0.87062	1	2	499	153	22235	2	Solyc03g046260.2,Solyc11g011180.2	0
GO:0008219	cell death	biological_process	0.87134	1	1	499	81	22235	1	Solyc08g008630.3	0
GO:0016265	death	biological_process	0.87134	1	1	499	81	22235	1	Solyc08g008630.3	0
GO:0019058	viral life cycle	biological_process	0.87182	1	4	499	255	22235	2	Solyc06g054270.3,Solyc04g081000.3	2	Solyc10g081040.1,Solyc02g087540.2
GO:0006996	organelle organization	biological_process	0.87232	1	16	499	888	22235	11	Solyc02g063160.3,Solyc02g067760.3,Solyc01g091420.2,Solyc04g082440.3,Solyc04g008040.3,Solyc08g068400.3,Solyc10g080100.2,Solyc06g065990.1,Solyc01g005080.3,Solyc04g008290.3,Solyc12g021260.1	5	Solyc06g009640.2,Solyc12g017310.2,Solyc05g055240.3,Solyc04g007890.3,Solyc04g072030.1
GO:1901576	organic substance biosynthetic process	biological_process	0.87251	1	99	499	4736	22235	57	Solyc06g065670.3,Solyc04g080830.3,Solyc04g072265.1,Solyc07g006600.1,Solyc04g072460.3,Solyc03g046260.2,Solyc01g108460.2,Solyc08g061630.3,Solyc03g111650.3,Solyc05g056040.3,Solyc07g009130.3,Solyc08g082250.3,Solyc07g040700.2,Solyc11g044360.2,Solyc09g072620.3,Solyc01g008550.3,Solyc05g012060.3,Solyc08g013850.1,Solyc02g077590.1,Solyc03g083240.3,Solyc05g006980.3,Solyc08g008500.3,Solyc04g082750.3,Solyc05g…	42	Solyc01g094870.2,Solyc04g077220.3,Solyc07g053740.1,Solyc03g121400.1,Solyc12g013690.2,Solyc09g015770.3,Solyc10g055760.2,Solyc06g005650.2,Solyc09g007900.3,Solyc01g066710.3,Solyc04g074450.2,Solyc11g012980.1,Solyc12g055930.2,Solyc11g011580.2,Solyc03g093560.1,Solyc01g099200.3,Solyc01g100370.3,Solyc03g097100.1,Solyc10g008400.2,Solyc02g083740.2,Solyc09g065780.3,Solyc04g078550.3,Solyc05g011970.3,Solyc02g…
GO:0004673	protein histidine kinase activity	molecular_function	0.87286	1	1	499	87	22235	1	Solyc09g009970.3	0
GO:0016775	phosphotransferase activity, nitrogenous group as acceptor	molecular_function	0.87286	1	1	499	87	22235	1	Solyc09g009970.3	0
GO:0016810	hydrolase activity, acting on carbon-nitrogen (but not peptide) bonds	molecular_function	0.87575	1	1	499	87	22235	1	Solyc08g062580.1	0
GO:0005887	integral component of plasma membrane	cellular_component	0.87611	1	1	499	86	22235	1	Solyc03g095310.3	0
GO:0031966	mitochondrial membrane	cellular_component	0.87748	1	4	499	273	22235	4	Solyc03g111650.3,Solyc11g011180.2,Solyc03g046260.2,Solyc06g065990.1	0
GO:0042803	protein homodimerization activity	molecular_function	0.87861	1	1	499	89	22235	1	Solyc07g045080.3	0
GO:0007166	cell surface receptor signaling pathway	biological_process	0.87881	1	1	499	89	22235	1	Solyc05g007520.1	0
GO:0006486	protein glycosylation	biological_process	0.87983	1	1	499	87	22235	1	Solyc06g065670.3	0
GO:0043413	macromolecule glycosylation	biological_process	0.87983	1	1	499	87	22235	1	Solyc06g065670.3	0
GO:0016741	transferase activity, transferring one-carbon groups	molecular_function	0.88045	1	9	499	534	22235	6	Solyc04g082750.3,Solyc02g088560.3,Solyc03g118750.3,Solyc09g091550.3,Solyc10g085460.2,Solyc09g090510.3	3	Solyc11g011580.2,Solyc04g008930.2,Solyc12g010540.1
GO:0016874	ligase activity	molecular_function	0.88111	1	4	499	259	22235	2	Solyc01g080280.3,Solyc02g082190.3	2	Solyc10g008400.2,Solyc01g106390.3
GO:0072509	divalent inorganic cation transmembrane transporter activity	molecular_function	0.88165	1	2	499	149	22235	1	Solyc03g006030.3	1	Solyc04g072030.1
GO:0044271	cellular nitrogen compound biosynthetic process	biological_process	0.88285	1	73	499	3631	22235	41	Solyc06g065990.1,Solyc08g015965.1,Solyc05g009570.3,Solyc06g008770.2,Solyc01g106460.3,Solyc02g082190.3,Solyc09g097970.3,Solyc05g007470.3,Solyc08g082120.2,Solyc02g089940.3,Solyc06g071600.3,Solyc07g056280.3,Solyc12g007230.2,Solyc10g045290.2,Solyc05g012510.3,Solyc03g121070.3,Solyc04g080790.3,Solyc05g012060.3,Solyc11g044360.2,Solyc07g040700.2,Solyc09g072620.3,Solyc08g082250.3,Solyc05g056040.3,Solyc08g…	32	Solyc10g051010.2,Solyc06g074120.3,Solyc10g009120.2,Solyc01g095630.3,Solyc10g006130.1,Solyc06g066370.3,Solyc10g005100.3,Solyc04g007770.3,Solyc06g075780.2,Solyc06g009640.2,Solyc03g111973.1,Solyc06g050630.3,Solyc01g106390.3,Solyc04g074450.2,Solyc01g066710.3,Solyc11g012980.1,Solyc06g005650.2,Solyc09g007900.3,Solyc03g121400.1,Solyc10g055760.2,Solyc09g015770.3,Solyc07g053740.1,Solyc04g077220.3,Solyc06g…
GO:0003690	double-stranded DNA binding	molecular_function	0.88537	1	1	499	88	22235	1	Solyc11g044360.2	0
GO:0000775	chromosome, centromeric region	cellular_component	0.887	1	2	499	161	22235	0		2	Solyc06g009640.2,Solyc04g072030.1
GO:0005840	ribosome	cellular_component	0.88722	1	8	499	572	22235	4	Solyc08g082120.2,Solyc02g077040.3,Solyc05g050015.1,Solyc05g009570.3	4	Solyc03g111973.1,Solyc02g083740.2,Solyc04g007770.3,Solyc02g031970.1
GO:0034470	ncRNA processing	biological_process	0.88842	1	8	499	492	22235	6	Solyc09g090510.3,Solyc05g055330.3,Solyc04g072265.1,Solyc05g053100.3,Solyc03g118750.3,Solyc12g008980.2	2	Solyc01g087590.3,Solyc12g013690.2
GO:0033554	cellular response to stress	biological_process	0.89017	1	9	499	521	22235	7	Solyc04g082250.3,Solyc05g013280.3,Solyc05g007470.3,Solyc04g028440.1,Solyc04g072265.1,Solyc06g065670.3,Solyc06g071600.3	2	Solyc02g087540.2,Solyc10g008400.2
GO:0003735	structural constituent of ribosome	molecular_function	0.89094	1	8	499	574	22235	4	Solyc02g077040.3,Solyc08g082120.2,Solyc05g009570.3,Solyc05g050015.1	4	Solyc03g111973.1,Solyc02g031970.1,Solyc02g083740.2,Solyc04g007770.3
GO:0072511	divalent inorganic cation transport	biological_process	0.89096	1	2	499	152	22235	1	Solyc03g006030.3	1	Solyc04g072030.1
GO:0009101	glycoprotein biosynthetic process	biological_process	0.89175	1	1	499	91	22235	1	Solyc06g065670.3	0
GO:0044455	mitochondrial membrane part	cellular_component	0.89199	1	2	499	162	22235	2	Solyc11g011180.2,Solyc03g046260.2	0
GO:0009892	negative regulation of metabolic process	biological_process	0.89248	1	1	499	94	22235	0		1	Solyc05g011970.3
GO:0003887	DNA-directed DNA polymerase activity	molecular_function	0.89345	1	1	499	92	22235	0		1	Solyc01g100370.3
GO:0006399	tRNA metabolic process	biological_process	0.89368	1	8	499	494	22235	6	Solyc12g008980.2,Solyc05g055330.3,Solyc09g090510.3,Solyc05g053100.3,Solyc03g118750.3,Solyc04g072265.1	2	Solyc01g087590.3,Solyc12g013690.2
GO:0009100	glycoprotein metabolic process	biological_process	0.89456	1	1	499	92	22235	1	Solyc06g065670.3	0
GO:0016568	chromatin modification	biological_process	0.89515	1	2	499	164	22235	1	Solyc02g067760.3	1	Solyc05g055240.3
GO:0007005	mitochondrion organization	biological_process	0.89671	1	1	499	97	22235	1	Solyc06g065990.1	0
GO:0032991	macromolecular complex	cellular_component	0.89761	1	52	499	2723	22235	37	Solyc05g050015.1,Solyc06g062670.3,Solyc11g018490.2,Solyc05g006980.3,Solyc10g084670.2,Solyc04g082440.3,Solyc09g009940.3,Solyc02g084720.3,Solyc12g006230.2,Solyc09g082190.1,Solyc00g136260.1,Solyc02g091710.3,Solyc06g071600.3,Solyc05g008060.3,Solyc11g011180.2,Solyc11g069270.2,Solyc09g091550.3,Solyc05g007780.3,Solyc09g064500.3,Solyc03g114930.3,Solyc02g077040.3,Solyc08g061630.3,Solyc04g077330.3,Solyc03g…	15	Solyc10g008400.2,Solyc02g083740.2,Solyc04g007770.3,Solyc10g005100.3,Solyc03g032020.3,Solyc06g009640.2,Solyc03g111973.1,Solyc01g066430.3,Solyc02g031970.1,Solyc04g072030.1,Solyc07g008060.1,Solyc04g007500.1,Solyc04g074450.2,Solyc04g007890.3,Solyc08g082310.3
GO:0044454	nuclear chromosome part	cellular_component	0.89884	1	1	499	96	22235	0		1	Solyc04g072030.1
GO:0033043	regulation of organelle organization	biological_process	0.89886	1	1	499	102	22235	1	Solyc08g068400.3	0
GO:0033692	cellular polysaccharide biosynthetic process	biological_process	0.89927	1	1	499	89	22235	1	Solyc07g009130.3	0
GO:0019538	protein metabolic process	biological_process	0.89965	1	78	499	3769	22235	54	Solyc05g009680.1,Solyc08g082120.2,Solyc05g007470.3,Solyc07g005010.3,Solyc01g009300.3,Solyc12g094610.2,Solyc03g044740.3,Solyc03g006030.3,Solyc10g078265.1,Solyc10g078390.2,Solyc09g074250.3,Solyc04g082250.3,Solyc05g013280.3,Solyc08g068400.3,Solyc04g079710.3,Solyc05g009570.3,Solyc06g065990.1,Solyc09g090510.3,Solyc03g007530.3,Solyc01g104970.3,Solyc00g289230.2,Solyc04g058110.3,Solyc04g081670.3,Solyc04g…	24	Solyc10g055720.2,Solyc06g071725.1,Solyc10g051010.2,Solyc03g111973.1,Solyc06g050630.3,Solyc12g010540.1,Solyc04g007770.3,Solyc07g063650.3,Solyc09g008430.3,Solyc02g069800.1,Solyc04g007880.3,Solyc10g055760.2,Solyc10g085590.1,Solyc06g005650.2,Solyc01g100370.3,Solyc10g008400.2,Solyc02g083740.2,Solyc03g097100.1,Solyc04g071030.1,Solyc07g065250.3,Solyc02g090970.1,Solyc01g108560.3,Solyc02g065280.3,Solyc02g…
GO:0098687	chromosomal region	cellular_component	0.89978	1	2	499	168	22235	0		2	Solyc04g072030.1,Solyc06g009640.2
GO:0070008	serine-type exopeptidase activity	molecular_function	0.8999	1	1	499	104	22235	1	Solyc01g108460.2	0
GO:0000793	condensed chromosome	cellular_component	0.90015	1	1	499	100	22235	0		1	Solyc04g072030.1
GO:0044238	primary metabolic process	biological_process	0.9004	1	198	499	9099	22235	133	Solyc04g009020.3,Solyc06g053900.3,Solyc08g062580.1,Solyc12g094610.2,Solyc02g083700.3,Solyc05g007470.3,Solyc08g082120.2,Solyc02g089940.3,Solyc05g009680.1,Solyc09g097970.3,Solyc04g079710.3,Solyc02g082190.3,Solyc08g068400.3,Solyc04g082250.3,Solyc05g013280.3,Solyc10g085460.2,Solyc09g074250.3,Solyc08g015965.1,Solyc06g065990.1,Solyc05g009570.3,Solyc01g010390.3,Solyc06g008770.2,Solyc09g091850.3,Solyc01g…	65	Solyc06g066370.3,Solyc10g055720.2,Solyc10g009120.2,Solyc06g075780.2,Solyc12g010540.1,Solyc06g009640.2,Solyc06g050630.3,Solyc10g005100.3,Solyc03g118860.3,Solyc07g063650.3,Solyc04g007880.3,Solyc04g077220.3,Solyc07g053740.1,Solyc02g069800.1,Solyc02g087540.2,Solyc01g008710.3,Solyc12g013690.2,Solyc04g074450.2,Solyc03g093560.1,Solyc03g032020.3,Solyc01g099200.3,Solyc10g008400.2,Solyc02g090970.1,Solyc04g…
GO:0006091	generation of precursor metabolites and energy	biological_process	0.90075	1	4	499	308	22235	2	Solyc09g008270.3,Solyc02g063255.1	2	Solyc09g082250.2,Solyc10g083720.2
GO:0022607	cellular component assembly	biological_process	0.90153	1	10	499	618	22235	5	Solyc06g065990.1,Solyc02g077590.1,Solyc04g082440.3,Solyc08g068400.3,Solyc08g008630.3	5	Solyc01g066430.3,Solyc10g055390.2,Solyc12g017310.2,Solyc06g009640.2,Solyc04g007890.3
GO:0016740	transferase activity	molecular_function	0.90196	1	97	499	4560	22235	67	Solyc00g201160.3,Solyc12g096770.1,Solyc02g088560.3,Solyc09g091550.3,Solyc03g118750.3,Solyc09g091260.3,Solyc02g091710.3,Solyc02g079140.2,Solyc09g009380.3,Solyc09g092270.3,Solyc11g006470.2,Solyc11g006040.2,Solyc06g071500.3,Solyc09g065180.3,Solyc04g082750.3,Solyc01g094700.3,Solyc06g065260.3,Solyc08g008500.3,Solyc07g055560.3,Solyc08g082250.3,Solyc09g098290.3,Solyc09g072620.3,Solyc11g070170.2,Solyc01g…	30	Solyc02g090970.1,Solyc02g062930.3,Solyc07g065250.3,Solyc02g065280.3,Solyc05g005290.3,Solyc01g099200.3,Solyc04g071030.1,Solyc09g065780.3,Solyc01g100370.3,Solyc10g008400.2,Solyc08g082310.3,Solyc06g005650.2,Solyc03g114800.1,Solyc11g011580.2,Solyc04g007500.1,Solyc01g094870.2,Solyc04g007880.3,Solyc09g008830.3,Solyc09g082250.2,Solyc03g118860.3,Solyc09g098080.3,Solyc04g076790.3,Solyc01g066430.3,Solyc06g…
GO:0006974	cellular response to DNA damage stimulus	biological_process	0.90223	1	8	499	478	22235	6	Solyc06g065670.3,Solyc04g072265.1,Solyc04g082250.3,Solyc05g013280.3,Solyc05g007470.3,Solyc06g071600.3	2	Solyc10g008400.2,Solyc02g087540.2
GO:0044431	Golgi apparatus part	cellular_component	0.90282	1	1	499	93	22235	1	Solyc10g078265.1	0
GO:0035556	intracellular signal transduction	biological_process	0.90483	1	7	499	442	22235	5	Solyc04g028440.1,Solyc06g061030.3,Solyc04g072265.1,Solyc04g078610.3,Solyc08g008630.3	2	Solyc06g083390.3,Solyc01g099580.2
GO:0008654	phospholipid biosynthetic process	biological_process	0.9052	1	1	499	97	22235	0		1	Solyc01g094870.2
GO:0016301	kinase activity	molecular_function	0.90539	1	35	499	1724	22235	31	Solyc09g091260.3,Solyc02g068300.3,Solyc02g087410.3,Solyc00g201160.3,Solyc09g009380.3,Solyc02g079140.2,Solyc09g009940.3,Solyc01g104970.3,Solyc06g065260.3,Solyc04g058110.3,Solyc00g289230.2,Solyc11g006040.2,Solyc05g013280.3,Solyc09g098290.3,Solyc09g074250.3,Solyc04g077870.3,Solyc04g079710.3,Solyc07g055560.3,Solyc04g007650.3,Solyc09g009970.3,Solyc11g070170.2,Solyc06g053810.3,Solyc06g065670.3,Solyc09g…	4	Solyc07g065250.3,Solyc02g090970.1,Solyc04g007880.3,Solyc10g055720.2
GO:0008194	UDP-glycosyltransferase activity	molecular_function	0.90545	1	2	499	164	22235	2	Solyc04g079710.3,Solyc11g006470.2	0
GO:0007154	cell communication	biological_process	0.90668	1	23	499	1237	22235	18	Solyc00g289230.2,Solyc04g058110.3,Solyc04g077330.3,Solyc04g028440.1,Solyc06g061030.3,Solyc04g072265.1,Solyc09g008240.3,Solyc08g008630.3,Solyc03g007530.3,Solyc05g007520.1,Solyc04g078610.3,Solyc06g065990.1,Solyc09g009970.3,Solyc01g014530.2,Solyc04g076140.3,Solyc02g087410.3,Solyc01g102850.2,Solyc07g052780.3	5	Solyc03g097100.1,Solyc06g073245.1,Solyc06g083390.3,Solyc10g074740.1,Solyc01g099580.2
GO:0034062	RNA polymerase activity	molecular_function	0.90879	1	4	499	314	22235	1	Solyc01g108460.2	3	Solyc06g005650.2,Solyc01g099200.3,Solyc06g075780.2
GO:0004175	endopeptidase activity	molecular_function	0.90883	1	11	499	664	22235	10	Solyc03g113340.3,Solyc10g024490.2,Solyc06g071500.3,Solyc01g079150.3,Solyc04g054490.3,Solyc05g009680.1,Solyc03g006970.1,Solyc04g082250.3,Solyc06g019200.3,Solyc02g077040.3	1	Solyc10g055760.2
GO:0071103	DNA conformation change	biological_process	0.90893	1	1	499	101	22235	0		1	Solyc04g007890.3
GO:0070925	organelle assembly	biological_process	0.90938	1	1	499	107	22235	0		1	Solyc06g009640.2
GO:0005740	mitochondrial envelope	cellular_component	0.91044	1	4	499	294	22235	4	Solyc03g111650.3,Solyc06g065990.1,Solyc03g046260.2,Solyc11g011180.2	0
GO:0044427	chromosomal part	cellular_component	0.91203	1	3	499	238	22235	0		3	Solyc06g009640.2,Solyc04g007890.3,Solyc04g072030.1
GO:0000160	phosphorelay signal transduction system	biological_process	0.91711	1	1	499	102	22235	1	Solyc06g061030.3	0
GO:0001076	transcription factor activity, RNA polymerase II transcription factor binding	molecular_function	0.91738	1	1	499	109	22235	1	Solyc08g061630.3	0
GO:0001104	RNA polymerase II transcription cofactor activity	molecular_function	0.91738	1	1	499	109	22235	1	Solyc08g061630.3	0
GO:0005976	polysaccharide metabolic process	biological_process	0.91952	1	2	499	165	22235	1	Solyc07g009130.3	1	Solyc02g062930.3
GO:0000271	polysaccharide biosynthetic process	biological_process	0.92032	1	1	499	98	22235	1	Solyc07g009130.3	0
GO:0016592	mediator complex	cellular_component	0.92136	1	1	499	111	22235	1	Solyc08g061630.3	0
GO:0034061	DNA polymerase activity	molecular_function	0.92522	1	1	499	106	22235	0		1	Solyc01g100370.3
GO:0005741	mitochondrial outer membrane	cellular_component	0.92548	1	1	499	114	22235	1	Solyc06g065990.1	0
GO:0031968	organelle outer membrane	cellular_component	0.92548	1	1	499	114	22235	1	Solyc06g065990.1	0
GO:0016043	cellular component organization	biological_process	0.92624	1	29	499	1580	22235	19	Solyc04g072265.1,Solyc09g009940.3,Solyc05g007470.3,Solyc02g067760.3,Solyc09g091850.3,Solyc08g008630.3,Solyc02g063160.3,Solyc01g091420.2,Solyc02g077590.1,Solyc04g082440.3,Solyc04g008040.3,Solyc10g078265.1,Solyc10g080100.2,Solyc08g068400.3,Solyc01g106460.3,Solyc12g021260.1,Solyc04g008290.3,Solyc06g065990.1,Solyc01g005080.3	10	Solyc06g050630.3,Solyc06g009640.2,Solyc03g032020.3,Solyc02g087540.2,Solyc12g017310.2,Solyc10g055390.2,Solyc04g007890.3,Solyc05g055240.3,Solyc01g066430.3,Solyc04g072030.1
GO:0030312	external encapsulating structure	cellular_component	0.92679	1	2	499	182	22235	1	Solyc09g065430.3	1	Solyc02g062930.3
GO:0016765	transferase activity, transferring alkyl or aryl (other than methyl) groups	molecular_function	0.92897	1	1	499	127	22235	1	Solyc08g082250.3	0
GO:0000228	nuclear chromosome	cellular_component	0.92915	1	1	499	110	22235	0		1	Solyc04g072030.1
GO:0044267	cellular protein metabolic process	biological_process	0.92975	1	60	499	3026	22235	41	Solyc10g078390.2,Solyc10g078265.1,Solyc04g077330.3,Solyc03g111650.3,Solyc07g005010.3,Solyc01g009300.3,Solyc12g094610.2,Solyc09g060100.3,Solyc04g080830.3,Solyc06g065670.3,Solyc09g015140.2,Solyc03g006030.3,Solyc03g006100.3,Solyc08g082120.2,Solyc04g028440.1,Solyc05g007470.3,Solyc11g070170.2,Solyc05g009570.3,Solyc07g055560.3,Solyc04g079710.3,Solyc09g074250.3,Solyc09g098290.3,Solyc05g013280.3,Solyc11g…	19	Solyc10g085590.1,Solyc10g055720.2,Solyc04g007880.3,Solyc10g051010.2,Solyc06g005650.2,Solyc02g083740.2,Solyc01g100370.3,Solyc03g097100.1,Solyc10g008400.2,Solyc04g007770.3,Solyc04g071030.1,Solyc12g010540.1,Solyc06g050630.3,Solyc03g111973.1,Solyc02g031970.1,Solyc09g008430.3,Solyc02g090970.1,Solyc07g065250.3,Solyc07g063650.3
GO:0071704	organic substance metabolic process	biological_process	0.93126	1	205	499	9501	22235	135	Solyc11g006470.2,Solyc06g065260.3,Solyc04g082750.3,Solyc11g006040.2,Solyc02g077590.1,Solyc05g006980.3,Solyc03g118750.3,Solyc07g008590.1,Solyc00g201160.3,Solyc01g080280.3,Solyc09g009380.3,Solyc11g011180.2,Solyc04g072265.1,Solyc04g072460.3,Solyc04g028440.1,Solyc04g080830.3,Solyc09g060100.3,Solyc03g006100.3,Solyc09g015140.2,Solyc04g005550.2,Solyc11g007370.2,Solyc03g111650.3,Solyc03g046260.2,Solyc08g…	70	Solyc02g083740.2,Solyc01g100370.3,Solyc03g097100.1,Solyc04g071030.1,Solyc09g065780.3,Solyc08g082170.3,Solyc07g065250.3,Solyc02g062930.3,Solyc08g006110.3,Solyc08g066260.3,Solyc05g011970.3,Solyc06g076050.3,Solyc09g018070.2,Solyc01g094870.2,Solyc02g087850.1,Solyc11g011300.2,Solyc09g015770.3,Solyc10g055760.2,Solyc03g121400.1,Solyc09g008830.3,Solyc10g085590.1,Solyc06g005650.2,Solyc11g012980.1,Solyc11g…
GO:0004672	protein kinase activity	molecular_function	0.93155	1	27	499	1407	22235	23	Solyc00g289230.2,Solyc06g065260.3,Solyc04g058110.3,Solyc10g078390.2,Solyc04g077330.3,Solyc11g006040.2,Solyc01g009300.3,Solyc07g005010.3,Solyc09g060100.3,Solyc01g104970.3,Solyc03g006030.3,Solyc03g006100.3,Solyc09g009380.3,Solyc11g070170.2,Solyc09g009970.3,Solyc09g074250.3,Solyc02g068300.3,Solyc09g091260.3,Solyc09g098290.3,Solyc05g013280.3,Solyc07g055560.3,Solyc00g201160.3,Solyc04g079710.3	4	Solyc10g055720.2,Solyc04g007880.3,Solyc07g065250.3,Solyc02g090970.1
GO:0003677	DNA binding	molecular_function	0.93393	1	50	499	2648	22235	27	Solyc04g005550.2,Solyc04g009020.3,Solyc11g009020.2,Solyc04g072460.3,Solyc02g089940.3,Solyc04g072265.1,Solyc01g108460.2,Solyc10g085460.2,Solyc05g056040.3,Solyc08g075570.3,Solyc11g044360.2,Solyc05g012510.3,Solyc04g064720.3,Solyc03g007530.3,Solyc10g080980.2,Solyc12g044820.2,Solyc09g009940.3,Solyc04g080790.3,Solyc05g006980.3,Solyc03g083240.3,Solyc02g077590.1,Solyc10g079750.2,Solyc08g008500.3,Solyc06g…	23	Solyc02g087850.1,Solyc01g095630.3,Solyc04g077220.3,Solyc06g066370.3,Solyc03g121400.1,Solyc12g017310.2,Solyc10g055760.2,Solyc02g087540.2,Solyc09g015770.3,Solyc06g005650.2,Solyc04g007890.3,Solyc06g074120.3,Solyc12g035225.1,Solyc06g075780.2,Solyc06g009640.2,Solyc12g094730.2,Solyc01g099200.3,Solyc02g083740.2,Solyc01g100370.3,Solyc04g078550.3,Solyc12g042750.2,Solyc08g006110.3,Solyc01g086960.3
GO:0006357	regulation of transcription from RNA polymerase II promoter	biological_process	0.93544	1	1	499	120	22235	1	Solyc08g061630.3	0
GO:0005198	structural molecule activity	molecular_function	0.93566	1	14	499	924	22235	10	Solyc06g065990.1,Solyc09g065430.3,Solyc05g008060.3,Solyc05g009570.3,Solyc05g050015.1,Solyc09g082500.3,Solyc04g012030.3,Solyc02g077040.3,Solyc10g006820.3,Solyc08g082120.2	4	Solyc02g031970.1,Solyc04g007770.3,Solyc02g083740.2,Solyc03g111973.1
GO:0009451	RNA modification	biological_process	0.93651	1	3	499	239	22235	3	Solyc05g055330.3,Solyc04g072265.1,Solyc03g118750.3	0
GO:0006520	cellular amino acid metabolic process	biological_process	0.93757	1	6	499	410	22235	4	Solyc01g080280.3,Solyc02g080620.3,Solyc02g082190.3,Solyc03g120450.3	2	Solyc06g050630.3,Solyc04g076790.3
GO:0005794	Golgi apparatus	cellular_component	0.938	1	1	499	112	22235	1	Solyc10g078265.1	0
GO:0007059	chromosome segregation	biological_process	0.93846	1	1	499	117	22235	0		1	Solyc12g017310.2
GO:0045333	cellular respiration	biological_process	0.93866	1	1	499	121	22235	1	Solyc09g008270.3	0
GO:0006914	autophagy	biological_process	0.93937	1	2	499	195	22235	0		2	Solyc06g009640.2,Solyc04g077220.3
GO:1901575	organic substance catabolic process	biological_process	0.94179	1	8	499	554	22235	5	Solyc04g081000.3,Solyc04g016330.3,Solyc04g074750.3,Solyc08g068400.3,Solyc02g063255.1	3	Solyc01g108560.3,Solyc02g087540.2,Solyc10g083720.2
GO:0007165	signal transduction	biological_process	0.94582	1	19	499	1115	22235	14	Solyc02g087410.3,Solyc04g076140.3,Solyc07g052780.3,Solyc01g102850.2,Solyc04g078610.3,Solyc05g007520.1,Solyc09g009970.3,Solyc06g065990.1,Solyc04g072265.1,Solyc06g061030.3,Solyc04g028440.1,Solyc03g007530.3,Solyc09g008240.3,Solyc08g008630.3	5	Solyc01g099580.2,Solyc06g083390.3,Solyc10g074740.1,Solyc03g097100.1,Solyc06g073245.1
GO:0044444	cytoplasmic part	cellular_component	0.94618	1	31	499	1798	22235	24	Solyc08g082120.2,Solyc09g009940.3,Solyc12g094610.2,Solyc09g082190.1,Solyc02g063255.1,Solyc06g062670.3,Solyc10g079750.2,Solyc03g111650.3,Solyc05g050015.1,Solyc04g082440.3,Solyc03g046260.2,Solyc04g077330.3,Solyc10g078265.1,Solyc10g084670.2,Solyc09g091550.3,Solyc02g077040.3,Solyc10g050323.1,Solyc01g109330.3,Solyc11g044360.2,Solyc05g009570.3,Solyc11g011180.2,Solyc08g074270.3,Solyc06g065990.1,Solyc05g…	7	Solyc03g111973.1,Solyc03g032020.3,Solyc01g100370.3,Solyc04g007770.3,Solyc02g083740.2,Solyc02g031970.1,Solyc12g042750.2
GO:0052689	carboxylic ester hydrolase activity	molecular_function	0.94751	1	2	499	198	22235	1	Solyc08g068400.3	1	Solyc01g108560.3
GO:0051276	chromosome organization	biological_process	0.94762	1	5	499	391	22235	1	Solyc02g067760.3	4	Solyc05g055240.3,Solyc12g017310.2,Solyc04g007890.3,Solyc06g009640.2
GO:0007264	small GTPase mediated signal transduction	biological_process	0.94801	1	2	499	192	22235	2	Solyc04g072265.1,Solyc04g078610.3	0
GO:0044085	cellular component biogenesis	biological_process	0.94854	1	12	499	774	22235	7	Solyc06g065990.1,Solyc02g077590.1,Solyc04g082440.3,Solyc09g091520.2,Solyc08g068400.3,Solyc08g008630.3,Solyc07g009130.3	5	Solyc12g017310.2,Solyc10g055390.2,Solyc01g066430.3,Solyc06g009640.2,Solyc04g007890.3
GO:0031967	organelle envelope	cellular_component	0.94861	1	4	499	327	22235	4	Solyc03g046260.2,Solyc11g011180.2,Solyc06g065990.1,Solyc03g111650.3	0
GO:0043566	structure-specific DNA binding	molecular_function	0.94878	1	1	499	122	22235	1	Solyc11g044360.2	0
GO:0006259	DNA metabolic process	biological_process	0.95012	1	19	499	1101	22235	14	Solyc10g085460.2,Solyc04g082250.3,Solyc05g013280.3,Solyc06g071600.3,Solyc05g007470.3,Solyc04g072265.1,Solyc02g063160.3,Solyc11g009020.2,Solyc04g009020.3,Solyc04g005550.2,Solyc06g065670.3,Solyc10g079750.2,Solyc05g006980.3,Solyc02g077590.1	5	Solyc06g071725.1,Solyc09g018070.2,Solyc02g087850.1,Solyc02g087540.2,Solyc10g008400.2
GO:0044700	single organism signaling	biological_process	0.95236	1	19	499	1128	22235	14	Solyc05g007520.1,Solyc04g078610.3,Solyc09g009970.3,Solyc06g065990.1,Solyc02g087410.3,Solyc04g076140.3,Solyc07g052780.3,Solyc01g102850.2,Solyc04g028440.1,Solyc04g072265.1,Solyc06g061030.3,Solyc08g008630.3,Solyc09g008240.3,Solyc03g007530.3	5	Solyc01g099580.2,Solyc03g097100.1,Solyc06g073245.1,Solyc06g083390.3,Solyc10g074740.1
GO:0023052	signaling	biological_process	0.95277	1	19	499	1129	22235	14	Solyc02g087410.3,Solyc04g076140.3,Solyc07g052780.3,Solyc01g102850.2,Solyc04g078610.3,Solyc05g007520.1,Solyc09g009970.3,Solyc06g065990.1,Solyc04g072265.1,Solyc06g061030.3,Solyc04g028440.1,Solyc03g007530.3,Solyc08g008630.3,Solyc09g008240.3	5	Solyc01g099580.2,Solyc06g083390.3,Solyc10g074740.1,Solyc03g097100.1,Solyc06g073245.1
GO:0071840	cellular component organization or biogenesis	biological_process	0.9543	1	31	499	1731	22235	21	Solyc09g091850.3,Solyc08g008630.3,Solyc09g091520.2,Solyc02g063160.3,Solyc05g007470.3,Solyc02g067760.3,Solyc04g072265.1,Solyc09g009940.3,Solyc01g091420.2,Solyc04g082440.3,Solyc02g077590.1,Solyc10g078265.1,Solyc04g008040.3,Solyc08g068400.3,Solyc07g009130.3,Solyc10g080100.2,Solyc06g065990.1,Solyc01g005080.3,Solyc12g021260.1,Solyc04g008290.3,Solyc01g106460.3	10	Solyc06g009640.2,Solyc03g032020.3,Solyc06g050630.3,Solyc12g017310.2,Solyc10g055390.2,Solyc02g087540.2,Solyc05g055240.3,Solyc04g007890.3,Solyc04g072030.1,Solyc01g066430.3
GO:0015980	energy derivation by oxidation of organic compounds	biological_process	0.95441	1	1	499	133	22235	1	Solyc09g008270.3	0
GO:0016772	transferase activity, transferring phosphorus-containing groups	molecular_function	0.9547	1	46	499	2361	22235	35	Solyc02g079140.2,Solyc09g009380.3,Solyc00g201160.3,Solyc02g068300.3,Solyc09g091260.3,Solyc02g087410.3,Solyc06g071500.3,Solyc11g006040.2,Solyc06g065260.3,Solyc00g289230.2,Solyc04g058110.3,Solyc01g104970.3,Solyc09g009940.3,Solyc03g121070.3,Solyc11g070170.2,Solyc01g079790.3,Solyc09g009970.3,Solyc04g007650.3,Solyc07g055560.3,Solyc04g077870.3,Solyc04g079710.3,Solyc09g098290.3,Solyc09g074250.3,Solyc05g…	11	Solyc02g090970.1,Solyc07g065250.3,Solyc01g099200.3,Solyc10g083720.2,Solyc01g100370.3,Solyc06g075780.2,Solyc06g005650.2,Solyc09g008830.3,Solyc10g055720.2,Solyc02g091830.3,Solyc04g007880.3
[truncated: 68 more rows]

## Sheet: Table S5
Table S5 KEGG enrichment analysis of DEGs between WT and SlBEL11-RNAi fruits
[truncated: 91 more rows]

[truncated: 2 more sheets: Table S6, Table S7]
